# Supplementary material for: A genetic circuit on a single DNA molecule as an autonomous dissipative nanodevice
Source: Nat Commun. 2024 Jan 29;15:883. doi: 10.1038/s41467-024-45186-2 (PMC10825189; doi:10.1038/s41467-024-45186-2)
Supplement: Supplementary file 4 — Supplementary Data 1 [file 41467_2024_45186_MOESM4_ESM.xlsx]

## Sheet: Sheet2
Name	Sequence (RBS is highlighted in red, terminator is underlined and in capital letters)
HaloTag9 gene (capitalized letters are silent mutations)	gaAATAATTTTGTTTAACTTTAAGAAGGAGATATAccatgatcggtactggctttccattcgacccccattatgtggaagtcctgggcgagcgcatgcactacgtcgatgttggtccgcgcgatggcacccctgtgctgttcctgcacggtaacccgacctcctcctacgtgtggcgcaacatcatcccgcatgttgcaccgacccatcgctgcattgctccagacctgatcggtatgggcaaatccgacaaaccagacctgggttatttcttcgacgaccacgtccgcttcatggatgccttcatcgaagccctgggtctggaagaggtcgtcctggtcattcacgactggggctccgctctgggtttccactgggccaagcgcaatccagagcgcgt…
HaloTag9 with truncated gp3 fusion (capitalized letters is the KRAPGTS linker and silent mutations)	gcAATAATTTTGTTTAACTTTAAGAAGGAGATATAccatgatcggtactggctttccattcgacccccattatgtggaagtcctgggcgagcgcatgcactacgtcgatgttggtccgcgcgatggcacccctgtgctgttcctgcacggtaacccgacctcctcctacgtgtggcgcaacatcatcccgcatgttgcaccgacccatcgctgcattgctccagacctgatcggtatgggcaaatccgacaaaccagacctgggttatttcttcgacgaccacgtccgcttcatggatgccttcatcgaagccctgggtctggaagaggtcgtcctggtcattcacgactggggctccgctctgggtttccactgggccaagcgcaatccagagcgcgt…
HaloTag9 with truncated gp48 fusion (capitalized letters is the KRAPGTS linker and silent mutations)	gcAATAATTTTGTTTAACTTTAAGAAGGAGATATAccatgatcggtactggctttccattcgacccccattatgtggaagtcctgggcgagcgcatgcactacgtcgatgttggtccgcgcgatggcacccctgtgctgttcctgcacggtaacccgacctcctcctacgtgtggcgcaacatcatcccgcatgttgcaccgacccatcgctgcattgctccagacctgatcggtatgggcaaatccgacaaaccagacctgggttatttcttcgacgaccacgtccgcttcatggatgccttcatcgaagccctgggtctggaagaggtcgtcctggtcattcacgactggggctccgctctgggtttccactgggccaagcgcaatccagagcgcgt…
HaloTag9 with gp6 fusion (capitalized letters is the KRAPGTS linker and silent mutations)	gcAATAATTTTGTTTAACTTTAAGAAGGAGATATAccatgatcggtactggctttccattcgacccccattatgtggaagtcctgggcgagcgcatgcactacgtcgatgttggtccgcgcgatggcacccctgtgctgttcctgcacggtaacccgacctcctcctacgtgtggcgcaacatcatcccgcatgttgcaccgacccatcgctgcattgctccagacctgatcggtatgggcaaatccgacaaaccagacctgggttatttcttcgacgaccacgtccgcttcatggatgccttcatcgaagccctgggtctggaagaggtcgtcctggtcattcacgactggggctccgctctgggtttccactgggccaagcgcaatccagagcgcgt…
HaloTag9 with truncated gp7 fusion (capitalized letters is the KRAPGTS linker and silent mutations)	gcAATAATTTTGTTTAACTTTAAGAAGGAGATATAccatgatcggtactggctttccattcgacccccattatgtggaagtcctgggcgagcgcatgcactacgtcgatgttggtccgcgcgatggcacccctgtgctgttcctgcacggtaacccgacctcctcctacgtgtggcgcaacatcatcccgcatgttgcaccgacccatcgctgcattgctccagacctgatcggtatgggcaaatccgacaaaccagacctgggttatttcttcgacgaccacgtccgcttcatggatgccttcatcgaagccctgggtctggaagaggtcgtcctggtcattcacgactggggctccgctctgggtttccactgggccaagcgcaatccagagcgcgt…
mvenus gene with truncated gp48 fusion (capitalized letters is the KRAPGTS linker and silent mutations)	gcAATAATTTTGTTTAACTTTAAGAAGGAGATATAccatggagcttttcactggcgttgttcccatcctggtcgagctggacggcgacgtaaacggccacaagttcagcgtgtccggcgagggcgagggcgatgccacctacggcaagctgaccctgaagctgatctgcaccaccggcaagctgcccgtgccctggcccaccctcgtgaccaccctgggctacggcgttcagtgcttcgcccgctaccccgaccacatgaagcagcacgacttcttcaagtccgccatgcccgaaggctacgtccaggagcgcaccatcttcttcaaggacgacggcaactacaagacccgcgccgaggtgaagttcgagggcgacaccctggtgaaccgcatcgagct…
DNA molecule encoding the full circuit with HT-T7 RNAP transcribed under the PS.V1 promoter (underlined, lowercase letters) and dCro-GFP transcribed under the T7 promoter (underlined, lowercase letters)	cgccgcagagtggatgtttgacatggtgaagactatcgcaccatcagccagaaaaccgaattttgctgggtgggctaacgatatccgcctgatgcgtgaacgtgacggacgtaaccaccgcgacatgtgtgtgctgttccgctgggcattctatcaccgcgggtgataaacttgacaactatcccttgcggtgatattatggcctgctatgcagctagcAATAATTTTGTTTAACTTTAAGAAGGAGATATAccatgatcggtactggctttccattcgacccccattatgtggaagtcctgggcgagcgcatgcactacgtcgatgttggtccgcgcgatggcacccctgtgctgttcctgcacggtaacccgacctcctcctacgtgtggcgcaaca…
DNA molecule encoding the full circuit with HT-T7 RNAP transcribed under the PS.V1 promoter (underlined, lowercase letters) and mCro-GFP transcribed under the T7 promoter (underlined, lowercase letters)	cgccgcagagtggatgtttgacatggtgaagactatcgcaccatcagccagaaaaccgaattttgctgggtgggctaacgatatccgcctgatgcgtgaacgtgacggacgtaaccaccgcgacatgtgtgtgctgttccgctgggcattctatcaccgcgggtgataaacttgacaactatcccttgcggtgatattatggcctgctatgcagctagcAATAATTTTGTTTAACTTTAAGAAGGAGATATAccatgatcggtactggctttccattcgacccccattatgtggaagtcctgggcgagcgcatgcactacgtcgatgttggtccgcgcgatggcacccctgtgctgttcctgcacggtaacccgacctcctcctacgtgtggcgcaaca…
