# Supplementary material for: A genetic circuit on a single DNA molecule as an autonomous dissipative nanodevice
Source: Nat Commun. 2024 Jan 29;15:883. doi: 10.1038/s41467-024-45186-2 (PMC10825189; doi:10.1038/s41467-024-45186-2)
Supplement: Supplementary file 8 — Source Data [file 41467_2024_45186_MOESM8_ESM.zip]

Archive with 218 entries (176 files):
- Source Data/
- Source Data/FigS5+FigS9/
- Source Data/.DS_Store
- __MACOSX/Source Data/._.DS_Store
- Source Data/FigS1/
- Source Data/utils.py
- __MACOSX/Source Data/._utils.py
- Source Data/Fig4+FigS7+FigS8/
- Source Data/Fig5/
- Source Data/Fig2/
- Source Data/Fig3+FigS3+FigS4/
- Source Data/FigS5+FigS9/FigS5b.hdf5
- Source Data/FigS5+FigS9/.DS_Store
- __MACOSX/Source Data/FigS5+FigS9/._.DS_Store
- Source Data/FigS1/FigS1c.hdf5
- Source Data/Fig4+FigS7+FigS8/.DS_Store
- __MACOSX/Source Data/Fig4+FigS7+FigS8/._.DS_Store
- Source Data/Fig4+FigS7+FigS8/FigS8/
- Source Data/Fig4+FigS7+FigS8/positive-cascade-sbr/
- Source Data/Fig4+FigS7+FigS8/negative-cascade-no/
- Source Data/Fig5/FigS9/
- Source Data/Fig5/.DS_Store
- __MACOSX/Source Data/Fig5/._.DS_Store
- Source Data/Fig5/mCro/
- Source Data/Fig5/dCro/
- Source Data/Fig2/deltaL/
- Source Data/Fig2/.DS_Store
- __MACOSX/Source Data/Fig2/._.DS_Store
- Source Data/Fig3+FigS3+FigS4/.DS_Store
- __MACOSX/Source Data/Fig3+FigS3+FigS4/._.DS_Store
- Source Data/Fig3+FigS3+FigS4/deltaL-50nM/
- Source Data/Fig3+FigS3+FigS4/rifampicin/
- Source Data/Fig3+FigS3+FigS4/deltaL-250nM/
- Source Data/Fig3+FigS3+FigS4/biotins/
- Source Data/Fig4+FigS7+FigS8/FigS8/FigS8b.hdf5
- Source Data/Fig4+FigS7+FigS8/positive-cascade-sbr/.DS_Store
- __MACOSX/Source Data/Fig4+FigS7+FigS8/positive-cascade-sbr/._.DS_Store
- Source Data/Fig4+FigS7+FigS8/positive-cascade-sbr/-gfp gene/
- Source Data/Fig4+FigS7+FigS8/positive-cascade-sbr/+gfp gene (inter)/
- Source Data/Fig4+FigS7+FigS8/positive-cascade-sbr/+gfp gene (intra)/
- Source Data/Fig4+FigS7+FigS8/positive-cascade-sbr/Single HT/
- Source Data/Fig4+FigS7+FigS8/negative-cascade-no/+cI gene (inter)/
- Source Data/Fig4+FigS7+FigS8/negative-cascade-no/+cI gene (intra)/
- Source Data/Fig4+FigS7+FigS8/negative-cascade-no/.DS_Store
- __MACOSX/Source Data/Fig4+FigS7+FigS8/negative-cascade-no/._.DS_Store
- Source Data/Fig4+FigS7+FigS8/negative-cascade-no/-cI gene/
- __MACOSX/Source Data/Fig4+FigS7+FigS8/negative-cascade-no/._-cI gene
- Source Data/Fig5/FigS9/.DS_Store
- __MACOSX/Source Data/Fig5/FigS9/._.DS_Store
- Source Data/Fig5/FigS9/FigS9c-upperPanel.hdf5
- Source Data/Fig5/FigS9/FigS9c-lowerPanel.hdf5
- Source Data/Fig5/mCro/expression-data-4.hdf5
- Source Data/Fig5/mCro/expression-data-2.hdf5
- Source Data/Fig5/mCro/expression-data-3.hdf5
- Source Data/Fig5/mCro/expression-data-1.hdf5
- Source Data/Fig5/dCro/expression-data-4.hdf5
- Source Data/Fig5/dCro/expression-data-5.hdf5
- Source Data/Fig5/dCro/expression-data-2.hdf5
- Source Data/Fig5/dCro/expression-data-3.hdf5
- Source Data/Fig5/dCro/expression-data-1.hdf5
- Source Data/Fig2/deltaL/730/
- Source Data/Fig2/deltaL/.DS_Store
- __MACOSX/Source Data/Fig2/deltaL/._.DS_Store
- Source Data/Fig2/deltaL/1980/
- Source Data/Fig2/deltaL/0/
- Source Data/Fig2/deltaL/531/
- Source Data/Fig3+FigS3+FigS4/deltaL-50nM/730/
- Source Data/Fig3+FigS3+FigS4/deltaL-50nM/.DS_Store
- __MACOSX/Source Data/Fig3+FigS3+FigS4/deltaL-50nM/._.DS_Store
- Source Data/Fig3+FigS3+FigS4/deltaL-50nM/1980/
- Source Data/Fig3+FigS3+FigS4/deltaL-50nM/0/
- Source Data/Fig3+FigS3+FigS4/deltaL-50nM/531/
- Source Data/Fig3+FigS3+FigS4/rifampicin/.DS_Store
- __MACOSX/Source Data/Fig3+FigS3+FigS4/rifampicin/._.DS_Store
- Source Data/Fig3+FigS3+FigS4/rifampicin/250/
- Source Data/Fig3+FigS3+FigS4/rifampicin/0/
- Source Data/Fig3+FigS3+FigS4/rifampicin/62.5/
- Source Data/Fig3+FigS3+FigS4/rifampicin/125/
- Source Data/Fig3+FigS3+FigS4/deltaL-250nM/730/
- Source Data/Fig3+FigS3+FigS4/deltaL-250nM/.DS_Store
- __MACOSX/Source Data/Fig3+FigS3+FigS4/deltaL-250nM/._.DS_Store
- Source Data/Fig3+FigS3+FigS4/deltaL-250nM/0/
- Source Data/Fig3+FigS3+FigS4/deltaL-250nM/531/
- Source Data/Fig3+FigS3+FigS4/biotins/1 biotin/
- Source Data/Fig3+FigS3+FigS4/biotins/.DS_Store
- __MACOSX/Source Data/Fig3+FigS3+FigS4/biotins/._.DS_Store
- Source Data/Fig3+FigS3+FigS4/biotins/>=1 biotin/
- Source Data/Fig4+FigS7+FigS8/positive-cascade-sbr/-gfp gene/roi3-1.csv
- Source Data/Fig4+FigS7+FigS8/positive-cascade-sbr/-gfp gene/roi3-3.csv
- Source Data/Fig4+FigS7+FigS8/positive-cascade-sbr/-gfp gene/roi3-2.csv
- Source Data/Fig4+FigS7+FigS8/positive-cascade-sbr/-gfp gene/roi3-6.csv
- Source Data/Fig4+FigS7+FigS8/positive-cascade-sbr/-gfp gene/roi3-7.csv
- Source Data/Fig4+FigS7+FigS8/positive-cascade-sbr/-gfp gene/roi3-5.csv
- Source Data/Fig4+FigS7+FigS8/positive-cascade-sbr/-gfp gene/roi3-4.csv
- Source Data/Fig4+FigS7+FigS8/positive-cascade-sbr/-gfp gene/roi3-12.csv
- Source Data/Fig4+FigS7+FigS8/positive-cascade-sbr/-gfp gene/roi4-5.csv
- Source Data/Fig4+FigS7+FigS8/positive-cascade-sbr/-gfp gene/roi4-4.csv
- Source Data/Fig4+FigS7+FigS8/positive-cascade-sbr/-gfp gene/roi3-13.csv
- Source Data/Fig4+FigS7+FigS8/positive-cascade-sbr/-gfp gene/roi4-6.csv
- Source Data/Fig4+FigS7+FigS8/positive-cascade-sbr/-gfp gene/roi3-11.csv
- Source Data/Fig4+FigS7+FigS8/positive-cascade-sbr/-gfp gene/roi3-10.csv
- Source Data/Fig4+FigS7+FigS8/positive-cascade-sbr/-gfp gene/roi4-7.csv
- Source Data/Fig4+FigS7+FigS8/positive-cascade-sbr/-gfp gene/roi4-3.csv
- Source Data/Fig4+FigS7+FigS8/positive-cascade-sbr/-gfp gene/roi4-2.csv
- Source Data/Fig4+FigS7+FigS8/positive-cascade-sbr/-gfp gene/roi4-1.csv
- Source Data/Fig4+FigS7+FigS8/positive-cascade-sbr/-gfp gene/roi4-12.csv
- Source Data/Fig4+FigS7+FigS8/positive-cascade-sbr/-gfp gene/roi4-13.csv
- Source Data/Fig4+FigS7+FigS8/positive-cascade-sbr/-gfp gene/roi4-11.csv
- Source Data/Fig4+FigS7+FigS8/positive-cascade-sbr/-gfp gene/roi4-10.csv
- Source Data/Fig4+FigS7+FigS8/positive-cascade-sbr/-gfp gene/roi4-9.csv
- Source Data/Fig4+FigS7+FigS8/positive-cascade-sbr/-gfp gene/roi4-8.csv
- Source Data/Fig4+FigS7+FigS8/positive-cascade-sbr/-gfp gene/roi3-9.csv
- Source Data/Fig4+FigS7+FigS8/positive-cascade-sbr/-gfp gene/roi3-8.csv
- Source Data/Fig4+FigS7+FigS8/positive-cascade-sbr/+gfp gene (inter)/line-9.csv
- Source Data/Fig4+FigS7+FigS8/positive-cascade-sbr/+gfp gene (inter)/line-8.csv
- Source Data/Fig4+FigS7+FigS8/positive-cascade-sbr/+gfp gene (inter)/line-1.csv
- Source Data/Fig4+FigS7+FigS8/positive-cascade-sbr/+gfp gene (inter)/line-3.csv
- Source Data/Fig4+FigS7+FigS8/positive-cascade-sbr/+gfp gene (inter)/line-2.csv
- Source Data/Fig4+FigS7+FigS8/positive-cascade-sbr/+gfp gene (inter)/line-10.csv
- Source Data/Fig4+FigS7+FigS8/positive-cascade-sbr/+gfp gene (inter)/line-6.csv
- Source Data/Fig4+FigS7+FigS8/positive-cascade-sbr/+gfp gene (inter)/line-7.csv
- Source Data/Fig4+FigS7+FigS8/positive-cascade-sbr/+gfp gene (inter)/line-11.csv
- Source Data/Fig4+FigS7+FigS8/positive-cascade-sbr/+gfp gene (inter)/line-13.csv
- Source Data/Fig4+FigS7+FigS8/positive-cascade-sbr/+gfp gene (inter)/line-5.csv
- Source Data/Fig4+FigS7+FigS8/positive-cascade-sbr/+gfp gene (inter)/line-4.csv
- Source Data/Fig4+FigS7+FigS8/positive-cascade-sbr/+gfp gene (inter)/line-12.csv
- Source Data/Fig4+FigS7+FigS8/positive-cascade-sbr/+gfp gene (intra)/roi1-2.csv
- Source Data/Fig4+FigS7+FigS8/positive-cascade-sbr/+gfp gene (intra)/roi1-3.csv
- Source Data/Fig4+FigS7+FigS8/positive-cascade-sbr/+gfp gene (intra)/roi1-1.csv
- Source Data/Fig4+FigS7+FigS8/positive-cascade-sbr/+gfp gene (intra)/roi1-4.csv
- Source Data/Fig4+FigS7+FigS8/positive-cascade-sbr/+gfp gene (intra)/roi1-5.csv
- Source Data/Fig4+FigS7+FigS8/positive-cascade-sbr/+gfp gene (intra)/roi1-7.csv
- Source Data/Fig4+FigS7+FigS8/positive-cascade-sbr/+gfp gene (intra)/roi1-6.csv
- Source Data/Fig4+FigS7+FigS8/positive-cascade-sbr/+gfp gene (intra)/roi2-3.csv
- Source Data/Fig4+FigS7+FigS8/positive-cascade-sbr/+gfp gene (intra)/roi2-2.csv
- Source Data/Fig4+FigS7+FigS8/positive-cascade-sbr/+gfp gene (intra)/roi2-1.csv
- Source Data/Fig4+FigS7+FigS8/positive-cascade-sbr/+gfp gene (intra)/roi2-5.csv
- Source Data/Fig4+FigS7+FigS8/positive-cascade-sbr/+gfp gene (intra)/roi2-4.csv
- Source Data/Fig4+FigS7+FigS8/positive-cascade-sbr/+gfp gene (intra)/roi2-6.csv
- Source Data/Fig4+FigS7+FigS8/positive-cascade-sbr/+gfp gene (intra)/roi2-7.csv
- Source Data/Fig4+FigS7+FigS8/positive-cascade-sbr/+gfp gene (intra)/roi2-9.csv
- __MACOSX/Source Data/Fig4+FigS7+FigS8/positive-cascade-sbr/+gfp gene (intra)/._roi2-9.csv
- Source Data/Fig4+FigS7+FigS8/positive-cascade-sbr/+gfp gene (intra)/roi2-10.csv
- Source Data/Fig4+FigS7+FigS8/positive-cascade-sbr/+gfp gene (intra)/roi1-8.csv
- Source Data/Fig4+FigS7+FigS8/positive-cascade-sbr/+gfp gene (intra)/roi1-9.csv
- Source Data/Fig4+FigS7+FigS8/positive-cascade-sbr/Single HT/line-9.csv
- Source Data/Fig4+FigS7+FigS8/positive-cascade-sbr/Single HT/line-8.csv
- Source Data/Fig4+FigS7+FigS8/positive-cascade-sbr/Single HT/line-22.csv
- Source Data/Fig4+FigS7+FigS8/positive-cascade-sbr/Single HT/line-20.csv
- Source Data/Fig4+FigS7+FigS8/positive-cascade-sbr/Single HT/line-21.csv
- Source Data/Fig4+FigS7+FigS8/positive-cascade-sbr/Single HT/line-19.csv
- Source Data/Fig4+FigS7+FigS8/positive-cascade-sbr/Single HT/line-18.csv
- Source Data/Fig4+FigS7+FigS8/positive-cascade-sbr/Single HT/line-16.csv
- Source Data/Fig4+FigS7+FigS8/positive-cascade-sbr/Single HT/line-1.csv
- Source Data/Fig4+FigS7+FigS8/positive-cascade-sbr/Single HT/line-15.csv
- Source Data/Fig4+FigS7+FigS8/positive-cascade-sbr/Single HT/line-3.csv
- Source Data/Fig4+FigS7+FigS8/positive-cascade-sbr/Single HT/line-2.csv
- Source Data/Fig4+FigS7+FigS8/positive-cascade-sbr/Single HT/line-14.csv
- Source Data/Fig4+FigS7+FigS8/positive-cascade-sbr/Single HT/line-10.csv
- Source Data/Fig4+FigS7+FigS8/positive-cascade-sbr/Single HT/line-6.csv
- Source Data/Fig4+FigS7+FigS8/positive-cascade-sbr/Single HT/line-7.csv
- Source Data/Fig4+FigS7+FigS8/positive-cascade-sbr/Single HT/line-11.csv
- Source Data/Fig4+FigS7+FigS8/positive-cascade-sbr/Single HT/line-13.csv
- Source Data/Fig4+FigS7+FigS8/positive-cascade-sbr/Single HT/line-5.csv
- Source Data/Fig4+FigS7+FigS8/positive-cascade-sbr/Single HT/line-4.csv
- Source Data/Fig4+FigS7+FigS8/positive-cascade-sbr/Single HT/line-12.csv
- Source Data/Fig4+FigS7+FigS8/negative-cascade-no/+cI gene (inter)/expression-data-4.hdf5
- Source Data/Fig4+FigS7+FigS8/negative-cascade-no/+cI gene (inter)/expression-data-2.hdf5
- Source Data/Fig4+FigS7+FigS8/negative-cascade-no/+cI gene (inter)/expression-data-3.hdf5
- Source Data/Fig4+FigS7+FigS8/negative-cascade-no/+cI gene (inter)/expression-data-1.hdf5
- Source Data/Fig4+FigS7+FigS8/negative-cascade-no/+cI gene (intra)/expression-data-2.hdf5
- Source Data/Fig4+FigS7+FigS8/negative-cascade-no/+cI gene (intra)/expression-data-3.hdf5
- Source Data/Fig4+FigS7+FigS8/negative-cascade-no/+cI gene (intra)/expression-data-1.hdf5
- Source Data/Fig4+FigS7+FigS8/negative-cascade-no/-cI gene/expression-data-4.hdf5
- Source Data/Fig4+FigS7+FigS8/negative-cascade-no/-cI gene/expression-data-2.hdf5
- Source Data/Fig4+FigS7+FigS8/negative-cascade-no/-cI gene/expression-data-3.hdf5
- Source Data/Fig4+FigS7+FigS8/negative-cascade-no/-cI gene/expression-data-1.hdf5
- Source Data/Fig2/deltaL/730/expression-data-4.hdf5
- Source Data/Fig2/deltaL/730/expression-data-2.hdf5
- Source Data/Fig2/deltaL/730/expression-data-3.hdf5
- Source Data/Fig2/deltaL/730/expression-data-1.hdf5
- Source Data/Fig2/deltaL/1980/expression-data-2.hdf5
- Source Data/Fig2/deltaL/1980/expression-data-3.hdf5
- Source Data/Fig2/deltaL/1980/expression-data-1.hdf5
- Source Data/Fig2/deltaL/0/expression-data-2.hdf5
- Source Data/Fig2/deltaL/0/expression-data-1.hdf5
- Source Data/Fig2/deltaL/531/expression-data-2.hdf5
- Source Data/Fig2/deltaL/531/expression-data-1.hdf5
- Source Data/Fig3+FigS3+FigS4/deltaL-50nM/730/expression-data-4.hdf5
- Source Data/Fig3+FigS3+FigS4/deltaL-50nM/730/expression-data-2.hdf5
- Source Data/Fig3+FigS3+FigS4/deltaL-50nM/730/expression-data-3.hdf5
- Source Data/Fig3+FigS3+FigS4/deltaL-50nM/730/expression-data-1.hdf5
- Source Data/Fig3+FigS3+FigS4/deltaL-50nM/1980/expression-data-2.hdf5
- Source Data/Fig3+FigS3+FigS4/deltaL-50nM/1980/expression-data-3.hdf5
- Source Data/Fig3+FigS3+FigS4/deltaL-50nM/1980/expression-data-1.hdf5
- Source Data/Fig3+FigS3+FigS4/deltaL-50nM/0/expression-data-2.hdf5
- Source Data/Fig3+FigS3+FigS4/deltaL-50nM/0/expression-data-1.hdf5
- Source Data/Fig3+FigS3+FigS4/deltaL-50nM/531/expression-data-2.hdf5
- Source Data/Fig3+FigS3+FigS4/deltaL-50nM/531/expression-data-1.hdf5
- Source Data/Fig3+FigS3+FigS4/rifampicin/250/expression-data-2.hdf5
- Source Data/Fig3+FigS3+FigS4/rifampicin/250/expression-data-1.hdf5
- Source Data/Fig3+FigS3+FigS4/rifampicin/0/expression-data-2.hdf5
- Source Data/Fig3+FigS3+FigS4/rifampicin/0/expression-data-3.hdf5
- Source Data/Fig3+FigS3+FigS4/rifampicin/0/expression-data-1.hdf5
- Source Data/Fig3+FigS3+FigS4/rifampicin/62.5/expression-data-2.hdf5
- Source Data/Fig3+FigS3+FigS4/rifampicin/62.5/expression-data-1.hdf5
- Source Data/Fig3+FigS3+FigS4/rifampicin/125/expression-data-2.hdf5
- Source Data/Fig3+FigS3+FigS4/rifampicin/125/expression-data-1.hdf5
- Source Data/Fig3+FigS3+FigS4/deltaL-250nM/730/expression-data-2.hdf5
- Source Data/Fig3+FigS3+FigS4/deltaL-250nM/730/expression-data-1.hdf5
- Source Data/Fig3+FigS3+FigS4/deltaL-250nM/0/expression-data-2.hdf5
- Source Data/Fig3+FigS3+FigS4/deltaL-250nM/0/expression-data-1.hdf5
- Source Data/Fig3+FigS3+FigS4/deltaL-250nM/531/expression-data-2.hdf5
- Source Data/Fig3+FigS3+FigS4/deltaL-250nM/531/expression-data-1.hdf5
- Source Data/Fig3+FigS3+FigS4/biotins/1 biotin/expression-data-2.hdf5
- Source Data/Fig3+FigS3+FigS4/biotins/1 biotin/expression-data-1.hdf5
- Source Data/Fig3+FigS3+FigS4/biotins/>=1 biotin/expression-data-2.hdf5
- Source Data/Fig3+FigS3+FigS4/biotins/>=1 biotin/expression-data-1.hdf5
