# Supplementary material for: A genetic circuit on a single DNA molecule as an autonomous dissipative nanodevice
Source: Nat Commun. 2024 Jan 29;15:883. doi: 10.1038/s41467-024-45186-2 (PMC10825189; doi:10.1038/s41467-024-45186-2)
Supplement: Supplementary file 8 — Source Data [file 41467_2024_45186_MOESM8_ESM.zip › Source Data/utils.py]

"""
Small helper function to retrieve the data from HDF files. The function returns a dictionary with the data entries.

Ferdinand Greiss, 2023
"""

import h5py

def get_data_from_hdf(path):
    with h5py.File(path, "r") as f:
        data = {}
        for key in f.keys():
            data[key] = f[key][:]
    return data
