# Supplementary material for: A genetic circuit on a single DNA molecule as an autonomous dissipative nanodevice
Source: Nat Commun. 2024 Jan 29;15:883. doi: 10.1038/s41467-024-45186-2 (PMC10825189; doi:10.1038/s41467-024-45186-2)
Supplement: Supplementary file 8 — Source Data [file 41467_2024_45186_MOESM8_ESM.zip › Source Data/Fig4+FigS7+FigS8/positive-cascade-sbr/-gfp gene/roi3-1.csv]

Distance_(µm)	Gray_Value
0.000000000	2512.017
0.000002328	2547.074
0.000004657	2529.514
0.000006985	2794.462
0.000009313	2735.631
0.000011642	2957.493
0.000013970	2987.741
0.000016298	3018.562
0.000018626	3307.408
0.000020955	4066.361
0.000023283	6814.079
0.000025611	8618.076
0.000027940	7842.202
0.000030268	6096.045
0.000032596	4307.419
0.000034925	3637.575
0.000037253	3311.229
0.000039581	3088.774
0.000041910	2981.498
0.000044238	2614.665
0.000046566	2966.212
0.000048894	2707.288
0.000051223	2169.095
0.000053551	2693.075
