# Supplementary material for: A genetic circuit on a single DNA molecule as an autonomous dissipative nanodevice
Source: Nat Commun. 2024 Jan 29;15:883. doi: 10.1038/s41467-024-45186-2 (PMC10825189; doi:10.1038/s41467-024-45186-2)
Supplement: Supplementary file 8 — Source Data [file 41467_2024_45186_MOESM8_ESM.zip › Source Data/Fig4+FigS7+FigS8/positive-cascade-sbr/-gfp gene/roi3-3.csv]

Distance_(µm)	Gray_Value
0.000000000	2894.181
0.000002328	3506.716
0.000004657	3385.645
0.000006985	3449.670
0.000009313	4034.242
0.000011642	3899.583
0.000013970	4475.030
0.000016298	6310.403
0.000018626	7699.338
0.000020955	7557.247
0.000023283	6150.495
0.000025611	3899.074
0.000027940	3556.125
0.000030268	3678.470
0.000032596	3852.473
0.000034925	3314.879
0.000037253	3054.933
0.000039581	2638.906
