# Supplementary material for: A genetic circuit on a single DNA molecule as an autonomous dissipative nanodevice
Source: Nat Commun. 2024 Jan 29;15:883. doi: 10.1038/s41467-024-45186-2 (PMC10825189; doi:10.1038/s41467-024-45186-2)
Supplement: Supplementary file 8 — Source Data [file 41467_2024_45186_MOESM8_ESM.zip › Source Data/Fig4+FigS7+FigS8/positive-cascade-sbr/-gfp gene/roi3-2.csv]

Distance_(µm)	Gray_Value
0.000000000	2671.252
0.000002328	2668.403
0.000004657	2698.255
0.000006985	3053.159
0.000009313	3136.507
0.000011642	2639.241
0.000013970	3122.836
0.000016298	4174.447
0.000018626	5505.548
0.000020955	6964.753
0.000023283	6218.166
0.000025611	4414.233
0.000027940	3080.458
0.000030268	2575.996
0.000032596	2420.067
0.000034925	2548.251
0.000037253	2695.866
0.000039581	2869.633
0.000041910	2498.669
