# Supplementary material for: A genetic circuit on a single DNA molecule as an autonomous dissipative nanodevice
Source: Nat Commun. 2024 Jan 29;15:883. doi: 10.1038/s41467-024-45186-2 (PMC10825189; doi:10.1038/s41467-024-45186-2)
Supplement: Supplementary file 8 — Source Data [file 41467_2024_45186_MOESM8_ESM.zip › Source Data/Fig4+FigS7+FigS8/positive-cascade-sbr/-gfp gene/roi3-6.csv]

Distance_(µm)	Gray_Value
0.000000000	2145.621
0.000002328	1974.230
0.000004657	2149.836
0.000006985	2265.092
0.000009313	2327.274
0.000011642	2200.740
0.000013970	2212.288
0.000016298	2858.133
0.000018626	4523.297
0.000020955	5950.207
0.000023283	4465.799
0.000025611	3198.652
0.000027940	2891.994
0.000030268	2938.201
0.000032596	2699.659
0.000034925	3042.067
0.000037253	2340.205
0.000039581	2429.417
