# Supplementary material for: A genetic circuit on a single DNA molecule as an autonomous dissipative nanodevice
Source: Nat Commun. 2024 Jan 29;15:883. doi: 10.1038/s41467-024-45186-2 (PMC10825189; doi:10.1038/s41467-024-45186-2)
Supplement: Supplementary file 8 — Source Data [file 41467_2024_45186_MOESM8_ESM.zip › Source Data/Fig4+FigS7+FigS8/positive-cascade-sbr/-gfp gene/roi3-7.csv]

Distance_(µm)	Gray_Value
0.000000000	2812.196
0.000002328	2658.809
0.000004657	2392.255
0.000006985	2350.633
0.000009313	2524.989
0.000011642	2733.345
0.000013970	3280.134
0.000016298	4118.242
0.000018626	6400.209
0.000020955	6375.680
0.000023283	4752.110
0.000025611	3540.882
0.000027940	3724.871
0.000030268	3133.058
0.000032596	2627.537
0.000034925	2617.065
0.000037253	2831.597
0.000039581	2411.087
0.000041910	3323.055
