# Supplementary material for: A genetic circuit on a single DNA molecule as an autonomous dissipative nanodevice
Source: Nat Commun. 2024 Jan 29;15:883. doi: 10.1038/s41467-024-45186-2 (PMC10825189; doi:10.1038/s41467-024-45186-2)
Supplement: Supplementary file 8 — Source Data [file 41467_2024_45186_MOESM8_ESM.zip › Source Data/Fig4+FigS7+FigS8/positive-cascade-sbr/-gfp gene/roi3-5.csv]

Distance_(µm)	Gray_Value
0.000000000	2333.367
0.000002328	2094.129
0.000004657	2538.744
0.000006985	2611.400
0.000009313	2428.547
0.000011642	2848.344
0.000013970	4134.693
0.000016298	5742.858
0.000018626	5857.660
0.000020955	4509.436
0.000023283	3341.802
0.000025611	3045.646
0.000027940	2673.899
0.000030268	2419.690
0.000032596	2797.324
0.000034925	2281.614
