# Supplementary material for: A genetic circuit on a single DNA molecule as an autonomous dissipative nanodevice
Source: Nat Commun. 2024 Jan 29;15:883. doi: 10.1038/s41467-024-45186-2 (PMC10825189; doi:10.1038/s41467-024-45186-2)
Supplement: Supplementary file 8 — Source Data [file 41467_2024_45186_MOESM8_ESM.zip › Source Data/Fig4+FigS7+FigS8/positive-cascade-sbr/-gfp gene/roi3-4.csv]

Distance_(µm)	Gray_Value
0.000000000	2996.723
0.000002328	2757.126
0.000004657	2643.905
0.000006985	3112.601
0.000009313	3006.766
0.000011642	3862.876
0.000013970	5737.169
0.000016298	7258.403
0.000018626	8221.193
0.000020955	6043.303
0.000023283	4138.302
0.000025611	3777.586
0.000027940	3450.873
0.000030268	3382.086
0.000032596	3369.765
0.000034925	3772.642
0.000037253	3068.826
