# Supplementary material for: A genetic circuit on a single DNA molecule as an autonomous dissipative nanodevice
Source: Nat Commun. 2024 Jan 29;15:883. doi: 10.1038/s41467-024-45186-2 (PMC10825189; doi:10.1038/s41467-024-45186-2)
Supplement: Supplementary file 8 — Source Data [file 41467_2024_45186_MOESM8_ESM.zip › Source Data/Fig4+FigS7+FigS8/positive-cascade-sbr/-gfp gene/roi3-12.csv]

Distance_(µm)	Gray_Value
0.000000000	1735.430
0.000002328	2302.912
0.000004657	1979.752
0.000006985	2160.761
0.000009313	2394.815
0.000011642	2977.180
0.000013970	3513.164
0.000016298	4193.667
0.000018626	6158.948
0.000020955	8980.060
0.000023283	7558.506
0.000025611	5630.414
0.000027940	3599.221
0.000030268	3359.017
0.000032596	2851.610
0.000034925	2453.339
0.000037253	2476.547
0.000039581	2591.936
0.000041910	2395.719
0.000044238	2438.204
