# Supplementary material for: A genetic circuit on a single DNA molecule as an autonomous dissipative nanodevice
Source: Nat Commun. 2024 Jan 29;15:883. doi: 10.1038/s41467-024-45186-2 (PMC10825189; doi:10.1038/s41467-024-45186-2)
Supplement: Supplementary file 8 — Source Data [file 41467_2024_45186_MOESM8_ESM.zip › Source Data/Fig4+FigS7+FigS8/positive-cascade-sbr/-gfp gene/roi4-5.csv]

Distance_(µm)	Gray_Value
0.000000000	2783.780
0.000002328	3206.875
0.000004657	2894.966
0.000006985	2592.906
0.000009313	2431.888
0.000011642	1925.823
0.000013970	2289.787
0.000016298	2399.598
0.000018626	2811.268
0.000020955	3934.733
0.000023283	6036.102
0.000025611	7984.929
0.000027940	7158.805
0.000030268	4569.656
0.000032596	3188.126
0.000034925	2889.250
0.000037253	2307.926
0.000039581	2049.136
0.000041910	2373.335
0.000044238	2489.519
0.000046566	2694.065
0.000048894	2638.416
