# Supplementary material for: A genetic circuit on a single DNA molecule as an autonomous dissipative nanodevice
Source: Nat Commun. 2024 Jan 29;15:883. doi: 10.1038/s41467-024-45186-2 (PMC10825189; doi:10.1038/s41467-024-45186-2)
Supplement: Supplementary file 8 — Source Data [file 41467_2024_45186_MOESM8_ESM.zip › Source Data/Fig4+FigS7+FigS8/positive-cascade-sbr/-gfp gene/roi4-4.csv]

Distance_(µm)	Gray_Value
0.000000000	2723.774
0.000002328	2692.241
0.000004657	2685.845
0.000006985	2505.118
0.000009313	2752.889
0.000011642	2884.846
0.000013970	3146.629
0.000016298	5051.828
0.000018626	7417.087
0.000020955	9676.460
0.000023283	8259.963
0.000025611	6449.591
0.000027940	4736.521
0.000030268	3562.028
0.000032596	2596.649
0.000034925	2629.908
0.000037253	2871.330
0.000039581	2474.717
0.000041910	2523.213
