# Supplementary material for: A genetic circuit on a single DNA molecule as an autonomous dissipative nanodevice
Source: Nat Commun. 2024 Jan 29;15:883. doi: 10.1038/s41467-024-45186-2 (PMC10825189; doi:10.1038/s41467-024-45186-2)
Supplement: Supplementary file 8 — Source Data [file 41467_2024_45186_MOESM8_ESM.zip › Source Data/Fig4+FigS7+FigS8/positive-cascade-sbr/-gfp gene/roi3-13.csv]

Distance_(µm)	Gray_Value
0.000000000	1946.118
0.000002328	2341.524
0.000004657	2084.886
0.000006985	2249.721
0.000009313	2210.983
0.000011642	2412.875
0.000013970	3120.319
0.000016298	5078.625
0.000018626	6532.700
0.000020955	5620.688
0.000023283	3688.810
0.000025611	2601.146
0.000027940	2063.567
0.000030268	2193.035
0.000032596	2064.191
0.000034925	2156.443
0.000037253	2277.337
0.000039581	2311.968
