# Supplementary material for: A genetic circuit on a single DNA molecule as an autonomous dissipative nanodevice
Source: Nat Commun. 2024 Jan 29;15:883. doi: 10.1038/s41467-024-45186-2 (PMC10825189; doi:10.1038/s41467-024-45186-2)
Supplement: Supplementary file 8 — Source Data [file 41467_2024_45186_MOESM8_ESM.zip › Source Data/Fig4+FigS7+FigS8/positive-cascade-sbr/-gfp gene/roi4-6.csv]

Distance_(µm)	Gray_Value
0.000000000	2730.718
0.000002328	2499.517
0.000004657	2544.161
0.000006985	2332.339
0.000009313	3303.784
0.000011642	2739.859
0.000013970	3150.902
0.000016298	4705.206
0.000018626	6229.566
0.000020955	6316.185
0.000023283	4653.517
0.000025611	3450.827
0.000027940	2793.423
0.000030268	2758.703
0.000032596	2658.719
0.000034925	2385.723
0.000037253	2660.006
