# Supplementary material for: A genetic circuit on a single DNA molecule as an autonomous dissipative nanodevice
Source: Nat Commun. 2024 Jan 29;15:883. doi: 10.1038/s41467-024-45186-2 (PMC10825189; doi:10.1038/s41467-024-45186-2)
Supplement: Supplementary file 8 — Source Data [file 41467_2024_45186_MOESM8_ESM.zip › Source Data/Fig4+FigS7+FigS8/positive-cascade-sbr/-gfp gene/roi3-11.csv]

Distance_(µm)	Gray_Value
0.000000000	2665.179
0.000002328	2829.693
0.000004657	2913.516
0.000006985	3719.863
0.000009313	3767.441
0.000011642	3384.312
0.000013970	4904.964
0.000016298	6551.021
0.000018626	6958.823
0.000020955	5107.718
0.000023283	4279.990
0.000025611	3274.072
0.000027940	3171.528
0.000030268	2849.198
0.000032596	2931.050
0.000034925	3176.730
