# Supplementary material for: A genetic circuit on a single DNA molecule as an autonomous dissipative nanodevice
Source: Nat Commun. 2024 Jan 29;15:883. doi: 10.1038/s41467-024-45186-2 (PMC10825189; doi:10.1038/s41467-024-45186-2)
Supplement: Supplementary file 8 — Source Data [file 41467_2024_45186_MOESM8_ESM.zip › Source Data/Fig4+FigS7+FigS8/positive-cascade-sbr/-gfp gene/roi3-10.csv]

Distance_(µm)	Gray_Value
0.000000000	2178.342
0.000002328	2358.288
0.000004657	2491.030
0.000006985	2408.870
0.000009313	2503.210
0.000011642	2905.598
0.000013970	3366.020
0.000016298	4826.259
0.000018626	6434.154
0.000020955	7388.430
0.000023283	5623.720
0.000025611	3730.556
0.000027940	3527.411
0.000030268	2921.212
0.000032596	2554.362
0.000034925	2094.732
0.000037253	2328.600
0.000039581	2526.856
