# Supplementary material for: A genetic circuit on a single DNA molecule as an autonomous dissipative nanodevice
Source: Nat Commun. 2024 Jan 29;15:883. doi: 10.1038/s41467-024-45186-2 (PMC10825189; doi:10.1038/s41467-024-45186-2)
Supplement: Supplementary file 8 — Source Data [file 41467_2024_45186_MOESM8_ESM.zip › Source Data/Fig4+FigS7+FigS8/positive-cascade-sbr/-gfp gene/roi4-7.csv]

Distance_(µm)	Gray_Value
0.000000000	1387.642
0.000002328	1381.718
0.000004657	1615.630
0.000006985	1802.073
0.000009313	2218.245
0.000011642	2680.862
0.000013970	3302.767
0.000016298	4883.473
0.000018626	4892.108
0.000020955	3595.265
0.000023283	2670.439
0.000025611	2143.004
0.000027940	1833.110
0.000030268	1763.613
0.000032596	1798.910
0.000034925	1349.895
