# Supplementary material for: A genetic circuit on a single DNA molecule as an autonomous dissipative nanodevice
Source: Nat Commun. 2024 Jan 29;15:883. doi: 10.1038/s41467-024-45186-2 (PMC10825189; doi:10.1038/s41467-024-45186-2)
Supplement: Supplementary file 8 — Source Data [file 41467_2024_45186_MOESM8_ESM.zip › Source Data/Fig4+FigS7+FigS8/positive-cascade-sbr/-gfp gene/roi4-3.csv]

Distance_(µm)	Gray_Value
0.000000000	2758.061
0.000002328	2774.413
0.000004657	2932.310
0.000006985	2734.844
0.000009313	2770.543
0.000011642	3223.379
0.000013970	3518.699
0.000016298	3253.297
0.000018626	4262.384
0.000020955	7228.899
0.000023283	8644.537
0.000025611	8245.062
0.000027940	6348.935
0.000030268	5161.869
0.000032596	4222.997
0.000034925	4073.071
0.000037253	3974.831
0.000039581	3554.250
0.000041910	3464.383
0.000044238	3722.114
0.000046566	3272.006
0.000048894	3049.617
