# Supplementary material for: A genetic circuit on a single DNA molecule as an autonomous dissipative nanodevice
Source: Nat Commun. 2024 Jan 29;15:883. doi: 10.1038/s41467-024-45186-2 (PMC10825189; doi:10.1038/s41467-024-45186-2)
Supplement: Supplementary file 8 — Source Data [file 41467_2024_45186_MOESM8_ESM.zip › Source Data/Fig4+FigS7+FigS8/positive-cascade-sbr/-gfp gene/roi4-2.csv]

Distance_(µm)	Gray_Value
0.000000000	2907.782
0.000002328	2769.187
0.000004657	3036.993
0.000006985	2448.525
0.000009313	2829.354
0.000011642	2471.345
0.000013970	2474.123
0.000016298	2623.299
0.000018626	3334.322
0.000020955	5682.232
0.000023283	7141.701
0.000025611	7159.190
0.000027940	6453.907
0.000030268	5081.530
0.000032596	3690.198
0.000034925	2990.496
0.000037253	2552.341
0.000039581	2635.702
0.000041910	2747.435
0.000044238	2822.985
0.000046566	2773.118
0.000048894	2389.822
