# Supplementary material for: A genetic circuit on a single DNA molecule as an autonomous dissipative nanodevice
Source: Nat Commun. 2024 Jan 29;15:883. doi: 10.1038/s41467-024-45186-2 (PMC10825189; doi:10.1038/s41467-024-45186-2)
Supplement: Supplementary file 8 — Source Data [file 41467_2024_45186_MOESM8_ESM.zip › Source Data/Fig4+FigS7+FigS8/positive-cascade-sbr/-gfp gene/roi4-1.csv]

Distance_(µm)	Gray_Value
0.000000000	2895.803
0.000002328	2854.979
0.000004657	2957.322
0.000006985	3113.210
0.000009313	3463.384
0.000011642	3492.084
0.000013970	3408.729
0.000016298	3683.297
0.000018626	3978.855
0.000020955	4456.728
0.000023283	6609.945
0.000025611	9584.252
0.000027940	10340.700
0.000030268	8816.751
0.000032596	7812.808
0.000034925	6784.637
0.000037253	4957.727
0.000039581	4048.564
0.000041910	3671.166
0.000044238	3610.110
0.000046566	3569.386
0.000048894	3954.029
0.000051223	3047.256
0.000053551	2977.615
