# Supplementary material for: A genetic circuit on a single DNA molecule as an autonomous dissipative nanodevice
Source: Nat Commun. 2024 Jan 29;15:883. doi: 10.1038/s41467-024-45186-2 (PMC10825189; doi:10.1038/s41467-024-45186-2)
Supplement: Supplementary file 8 — Source Data [file 41467_2024_45186_MOESM8_ESM.zip › Source Data/Fig4+FigS7+FigS8/positive-cascade-sbr/-gfp gene/roi4-12.csv]

Distance_(µm)	Gray_Value
0.000000000	2341.003
0.000002328	2416.988
0.000004657	2651.215
0.000006985	2331.725
0.000009313	2382.879
0.000011642	2499.866
0.000013970	2961.758
0.000016298	4025.199
0.000018626	4612.756
0.000020955	6630.347
0.000023283	6909.724
0.000025611	5181.584
0.000027940	3646.688
0.000030268	2956.326
0.000032596	2471.781
0.000034925	3006.309
0.000037253	2750.835
0.000039581	2604.010
0.000041910	2047.372
0.000044238	2078.117
