# Supplementary material for: A genetic circuit on a single DNA molecule as an autonomous dissipative nanodevice
Source: Nat Commun. 2024 Jan 29;15:883. doi: 10.1038/s41467-024-45186-2 (PMC10825189; doi:10.1038/s41467-024-45186-2)
Supplement: Supplementary file 8 — Source Data [file 41467_2024_45186_MOESM8_ESM.zip › Source Data/Fig4+FigS7+FigS8/positive-cascade-sbr/-gfp gene/roi4-13.csv]

Distance_(µm)	Gray_Value
0.000000000	2452.516
0.000002328	2736.541
0.000004657	2782.271
0.000006985	2436.665
0.000009313	2459.763
0.000011642	2864.495
0.000013970	2636.198
0.000016298	3296.633
0.000018626	3589.562
0.000020955	3861.183
0.000023283	5209.361
0.000025611	7487.101
0.000027940	8402.170
0.000030268	8014.681
0.000032596	6226.597
0.000034925	4776.547
0.000037253	4577.843
0.000039581	4374.554
0.000041910	3756.100
0.000044238	3324.125
0.000046566	3001.364
0.000048894	2820.351
0.000051223	2908.356
0.000053551	2444.761
0.000055879	2640.636
0.000058208	2919.143
