# Supplementary material for: A genetic circuit on a single DNA molecule as an autonomous dissipative nanodevice
Source: Nat Commun. 2024 Jan 29;15:883. doi: 10.1038/s41467-024-45186-2 (PMC10825189; doi:10.1038/s41467-024-45186-2)
Supplement: Supplementary file 8 — Source Data [file 41467_2024_45186_MOESM8_ESM.zip › Source Data/Fig4+FigS7+FigS8/positive-cascade-sbr/-gfp gene/roi4-11.csv]

Distance_(µm)	Gray_Value
0.000000000	2251.430
0.000002328	2049.040
0.000004657	1938.354
0.000006985	2235.803
0.000009313	2311.955
0.000011642	2047.505
0.000013970	2563.602
0.000016298	2841.994
0.000018626	3908.442
0.000020955	4840.771
0.000023283	4712.583
0.000025611	3629.521
0.000027940	2967.681
0.000030268	2253.975
0.000032596	2144.115
0.000034925	2046.307
0.000037253	1993.569
0.000039581	2062.068
0.000041910	2071.630
