# Supplementary material for: A genetic circuit on a single DNA molecule as an autonomous dissipative nanodevice
Source: Nat Commun. 2024 Jan 29;15:883. doi: 10.1038/s41467-024-45186-2 (PMC10825189; doi:10.1038/s41467-024-45186-2)
Supplement: Supplementary file 8 — Source Data [file 41467_2024_45186_MOESM8_ESM.zip › Source Data/Fig4+FigS7+FigS8/positive-cascade-sbr/-gfp gene/roi4-10.csv]

Distance_(µm)	Gray_Value
0.000000000	3064.515
0.000002328	2415.548
0.000004657	2383.213
0.000006985	2410.240
0.000009313	2098.823
0.000011642	2111.390
0.000013970	2133.536
0.000016298	2157.809
0.000018626	2345.148
0.000020955	2580.288
0.000023283	3247.827
0.000025611	4394.846
0.000027940	5802.545
0.000030268	7467.696
0.000032596	5295.901
0.000034925	3937.410
0.000037253	3628.586
0.000039581	2763.062
0.000041910	2895.873
0.000044238	2790.973
0.000046566	2511.309
0.000048894	2556.329
0.000051223	1746.060
0.000053551	1596.470
