# Supplementary material for: A genetic circuit on a single DNA molecule as an autonomous dissipative nanodevice
Source: Nat Commun. 2024 Jan 29;15:883. doi: 10.1038/s41467-024-45186-2 (PMC10825189; doi:10.1038/s41467-024-45186-2)
Supplement: Supplementary file 8 — Source Data [file 41467_2024_45186_MOESM8_ESM.zip › Source Data/Fig4+FigS7+FigS8/positive-cascade-sbr/-gfp gene/roi4-9.csv]

Distance_(µm)	Gray_Value
0.000000000	2023.866
0.000002328	1812.543
0.000004657	2084.047
0.000006985	2367.204
0.000009313	2082.529
0.000011642	1813.361
0.000013970	1779.455
0.000016298	1831.839
0.000018626	1889.074
0.000020955	2059.676
0.000023283	2357.426
0.000025611	3043.473
0.000027940	4027.704
0.000030268	4496.562
0.000032596	3708.009
0.000034925	2552.399
0.000037253	2133.695
0.000039581	1997.180
0.000041910	1769.212
0.000044238	1884.670
0.000046566	1971.913
0.000048894	2173.847
0.000051223	2201.797
