# Supplementary material for: A genetic circuit on a single DNA molecule as an autonomous dissipative nanodevice
Source: Nat Commun. 2024 Jan 29;15:883. doi: 10.1038/s41467-024-45186-2 (PMC10825189; doi:10.1038/s41467-024-45186-2)
Supplement: Supplementary file 8 — Source Data [file 41467_2024_45186_MOESM8_ESM.zip › Source Data/Fig4+FigS7+FigS8/positive-cascade-sbr/-gfp gene/roi4-8.csv]

Distance_(µm)	Gray_Value
0.000000000	1946.192
0.000002328	1869.131
0.000004657	1856.607
0.000006985	1773.314
0.000009313	1698.482
0.000011642	1812.989
0.000013970	2027.258
0.000016298	2440.082
0.000018626	2854.222
0.000020955	3400.650
0.000023283	4280.039
0.000025611	4084.372
0.000027940	3347.015
0.000030268	2376.391
0.000032596	2443.860
0.000034925	2039.039
0.000037253	1633.532
0.000039581	1903.332
0.000041910	1803.349
0.000044238	1772.256
