# Supplementary material for: A genetic circuit on a single DNA molecule as an autonomous dissipative nanodevice
Source: Nat Commun. 2024 Jan 29;15:883. doi: 10.1038/s41467-024-45186-2 (PMC10825189; doi:10.1038/s41467-024-45186-2)
Supplement: Supplementary file 8 — Source Data [file 41467_2024_45186_MOESM8_ESM.zip › Source Data/Fig4+FigS7+FigS8/positive-cascade-sbr/-gfp gene/roi3-9.csv]

Distance_(µm)	Gray_Value
0.000000000	2098.656
0.000002328	2453.803
0.000004657	2259.618
0.000006985	2275.673
0.000009313	2510.977
0.000011642	3490.320
0.000013970	4970.899
0.000016298	5327.383
0.000018626	3941.646
0.000020955	2810.944
0.000023283	2285.140
0.000025611	1874.048
0.000027940	1975.529
0.000030268	2182.181
0.000032596	1893.329
