# Supplementary material for: A genetic circuit on a single DNA molecule as an autonomous dissipative nanodevice
Source: Nat Commun. 2024 Jan 29;15:883. doi: 10.1038/s41467-024-45186-2 (PMC10825189; doi:10.1038/s41467-024-45186-2)
Supplement: Supplementary file 8 — Source Data [file 41467_2024_45186_MOESM8_ESM.zip › Source Data/Fig4+FigS7+FigS8/positive-cascade-sbr/-gfp gene/roi3-8.csv]

Distance_(µm)	Gray_Value
0.000000000	2053.676
0.000002328	2472.498
0.000004657	2730.587
0.000006985	2707.305
0.000009313	2740.000
0.000011642	3923.112
0.000013970	6100.688
0.000016298	5769.322
0.000018626	4766.259
0.000020955	3250.222
0.000023283	2842.747
0.000025611	2945.240
0.000027940	3036.774
0.000030268	2730.196
0.000032596	2831.725
