# Supplementary material for: A genetic circuit on a single DNA molecule as an autonomous dissipative nanodevice
Source: Nat Commun. 2024 Jan 29;15:883. doi: 10.1038/s41467-024-45186-2 (PMC10825189; doi:10.1038/s41467-024-45186-2)
Supplement: Supplementary file 8 — Source Data [file 41467_2024_45186_MOESM8_ESM.zip › Source Data/Fig4+FigS7+FigS8/positive-cascade-sbr/+gfp gene (inter)/line-9.csv]

Distance_(_)	Gray_Value
0	2262.443
1	1912.686
2	1913.180
3	1854.978
4	2022.233
5	1882.574
6	1920.466
7	2099.135
8	2320.213
9	2091.645
10	2539.016
11	3496.337
12	4520.671
13	5549.214
14	5305.434
15	4041.384
16	2766.218
17	2262.322
18	1675.004
19	2223.437
20	1706.542
21	1803.187
22	1885.367
23	1820.312
24	1519.418
25	1803.057
26	1828.945
