# Supplementary material for: A genetic circuit on a single DNA molecule as an autonomous dissipative nanodevice
Source: Nat Commun. 2024 Jan 29;15:883. doi: 10.1038/s41467-024-45186-2 (PMC10825189; doi:10.1038/s41467-024-45186-2)
Supplement: Supplementary file 8 — Source Data [file 41467_2024_45186_MOESM8_ESM.zip › Source Data/Fig4+FigS7+FigS8/positive-cascade-sbr/+gfp gene (inter)/line-8.csv]

Distance_(_)	Gray_Value
0	1802.375
1	1694.250
2	2490.625
3	2004.375
4	1705.500
5	2480.750
6	2456.625
7	3113.750
8	3625.750
9	5190.375
10	4905.750
11	4281.750
12	3093.125
13	2604.250
14	2614.250
15	2355.500
16	2200.250
17	2291.250
18	1840.500
19	2064.875
20	2057.500
