# Supplementary material for: A genetic circuit on a single DNA molecule as an autonomous dissipative nanodevice
Source: Nat Commun. 2024 Jan 29;15:883. doi: 10.1038/s41467-024-45186-2 (PMC10825189; doi:10.1038/s41467-024-45186-2)
Supplement: Supplementary file 8 — Source Data [file 41467_2024_45186_MOESM8_ESM.zip › Source Data/Fig4+FigS7+FigS8/positive-cascade-sbr/+gfp gene (inter)/line-1.csv]

Distance_(_)	Gray_Value
0	2315.821
1	2478.191
2	2532.708
3	2405.161
4	2357.990
5	2402.833
6	2402.360
7	2441.152
8	2479.217
9	3008.751
10	3576.718
11	5161.213
12	9112.714
13	12665.247
14	10562.029
15	7414.552
16	4774.294
17	3424.450
18	3075.361
19	2623.969
20	2494.287
21	2810.480
22	2894.482
23	2837.997
24	2381.756
25	2024.850
26	2384.000
27	2460.268
28	2455.949
