# Supplementary material for: A genetic circuit on a single DNA molecule as an autonomous dissipative nanodevice
Source: Nat Commun. 2024 Jan 29;15:883. doi: 10.1038/s41467-024-45186-2 (PMC10825189; doi:10.1038/s41467-024-45186-2)
Supplement: Supplementary file 8 — Source Data [file 41467_2024_45186_MOESM8_ESM.zip › Source Data/Fig4+FigS7+FigS8/positive-cascade-sbr/+gfp gene (inter)/line-3.csv]

Distance_(_)	Gray_Value
0	1989.017
1	2258.469
2	2007.620
3	1913.079
4	1966.966
5	1782.720
6	2174.587
7	2328.830
8	2985.642
9	4882.333
10	6677.556
11	7729.517
12	5852.782
13	3562.083
14	2494.102
15	2418.814
16	2191.942
17	1881.198
18	2068.640
19	2191.250
20	2204.001
21	2146.655
