# Supplementary material for: A genetic circuit on a single DNA molecule as an autonomous dissipative nanodevice
Source: Nat Commun. 2024 Jan 29;15:883. doi: 10.1038/s41467-024-45186-2 (PMC10825189; doi:10.1038/s41467-024-45186-2)
Supplement: Supplementary file 8 — Source Data [file 41467_2024_45186_MOESM8_ESM.zip › Source Data/Fig4+FigS7+FigS8/positive-cascade-sbr/+gfp gene (inter)/line-2.csv]

Distance_(_)	Gray_Value
0	2210.790
1	2277.854
2	2438.147
3	2289.826
4	2046.557
5	2243.368
6	2552.591
7	3308.937
8	4136.862
9	5775.876
10	6645.715
11	5347.176
12	3347.285
13	2765.198
14	2644.169
15	2317.869
16	2418.307
17	2464.844
18	2385.269
19	2741.473
20	2381.059
21	2554.500
