# Supplementary material for: A genetic circuit on a single DNA molecule as an autonomous dissipative nanodevice
Source: Nat Commun. 2024 Jan 29;15:883. doi: 10.1038/s41467-024-45186-2 (PMC10825189; doi:10.1038/s41467-024-45186-2)
Supplement: Supplementary file 8 — Source Data [file 41467_2024_45186_MOESM8_ESM.zip › Source Data/Fig4+FigS7+FigS8/positive-cascade-sbr/+gfp gene (inter)/line-10.csv]

Distance_(_)	Gray_Value
0	1859.817
1	1838.606
2	2115.545
3	2222.737
4	2260.766
5	2127.727
6	2661.214
7	2328.903
8	2134.852
9	2445.839
10	2961.058
11	3155.762
12	3961.793
13	5092.443
14	6871.962
15	5408.525
16	3706.548
17	2749.086
18	2529.388
19	2539.706
20	2111.724
21	2268.457
22	2061.115
23	2263.798
24	2222.699
25	2111.992
26	1967.114
