# Supplementary material for: A genetic circuit on a single DNA molecule as an autonomous dissipative nanodevice
Source: Nat Commun. 2024 Jan 29;15:883. doi: 10.1038/s41467-024-45186-2 (PMC10825189; doi:10.1038/s41467-024-45186-2)
Supplement: Supplementary file 8 — Source Data [file 41467_2024_45186_MOESM8_ESM.zip › Source Data/Fig4+FigS7+FigS8/positive-cascade-sbr/+gfp gene (inter)/line-6.csv]

Distance_(_)	Gray_Value
0	1379.514
1	1276.165
2	1283.176
3	1352.894
4	1238.063
5	1264.857
6	1358.774
7	1296.182
8	1370.300
9	1540.624
10	2435.156
11	3184.316
12	3811.604
13	3500.023
14	2712.640
15	1933.434
16	1757.025
17	1695.760
18	1449.703
19	1191.222
20	1129.234
21	1184.389
22	1197.517
23	1457.310
24	1151.503
25	1343.700
26	1224.169
