# Supplementary material for: A genetic circuit on a single DNA molecule as an autonomous dissipative nanodevice
Source: Nat Commun. 2024 Jan 29;15:883. doi: 10.1038/s41467-024-45186-2 (PMC10825189; doi:10.1038/s41467-024-45186-2)
Supplement: Supplementary file 8 — Source Data [file 41467_2024_45186_MOESM8_ESM.zip › Source Data/Fig4+FigS7+FigS8/positive-cascade-sbr/+gfp gene (inter)/line-7.csv]

Distance_(_)	Gray_Value
0	1973.808
1	1956.758
2	1837.238
3	2211.524
4	1882.135
5	2083.983
6	2476.286
7	2769.674
8	3413.174
9	4829.146
10	5338.092
11	4586.291
12	3447.943
13	3372.180
14	2446.323
15	2167.838
16	2495.463
17	2365.661
18	2165.535
19	1825.139
20	2023.437
21	1856.284
22	1830.853
