# Supplementary material for: A genetic circuit on a single DNA molecule as an autonomous dissipative nanodevice
Source: Nat Commun. 2024 Jan 29;15:883. doi: 10.1038/s41467-024-45186-2 (PMC10825189; doi:10.1038/s41467-024-45186-2)
Supplement: Supplementary file 8 — Source Data [file 41467_2024_45186_MOESM8_ESM.zip › Source Data/Fig4+FigS7+FigS8/positive-cascade-sbr/+gfp gene (inter)/line-11.csv]

Distance_(_)	Gray_Value
0	2226.661
1	2292.738
2	2152.923
3	2273.537
4	2271.230
5	2297.385
6	2996.620
7	3163.813
8	4120.290
9	4989.913
10	5435.092
11	4221.429
12	3187.166
13	2718.346
14	2500.334
15	2482.058
16	2203.625
17	2090.276
18	2134.860
19	2709.344
20	3256.749
21	2798.317
