# Supplementary material for: A genetic circuit on a single DNA molecule as an autonomous dissipative nanodevice
Source: Nat Commun. 2024 Jan 29;15:883. doi: 10.1038/s41467-024-45186-2 (PMC10825189; doi:10.1038/s41467-024-45186-2)
Supplement: Supplementary file 8 — Source Data [file 41467_2024_45186_MOESM8_ESM.zip › Source Data/Fig4+FigS7+FigS8/positive-cascade-sbr/+gfp gene (inter)/line-13.csv]

Distance_(_)	Gray_Value
0	2014.839
1	2159.800
2	2084.926
3	2240.867
4	2537.737
5	2801.499
6	2649.966
7	3882.203
8	4605.420
9	6224.555
10	5664.423
11	4223.392
12	2984.926
13	2500.052
14	2203.442
15	2313.915
16	2020.344
17	2551.267
18	2343.937
