# Supplementary material for: A genetic circuit on a single DNA molecule as an autonomous dissipative nanodevice
Source: Nat Commun. 2024 Jan 29;15:883. doi: 10.1038/s41467-024-45186-2 (PMC10825189; doi:10.1038/s41467-024-45186-2)
Supplement: Supplementary file 8 — Source Data [file 41467_2024_45186_MOESM8_ESM.zip › Source Data/Fig4+FigS7+FigS8/positive-cascade-sbr/+gfp gene (inter)/line-5.csv]

Distance_(_)	Gray_Value
0	1762.144
1	1615.000
2	1524.887
3	1400.215
4	1536.125
5	1626.699
6	1472.728
7	1735.162
8	2247.740
9	2768.469
10	4147.565
11	4847.826
12	3712.309
13	3024.950
14	2601.783
15	2251.657
16	1804.333
17	1834.976
18	1780.494
19	1812.803
20	1614.914
21	1684.166
22	1741.146
23	1544.269
