# Supplementary material for: A genetic circuit on a single DNA molecule as an autonomous dissipative nanodevice
Source: Nat Commun. 2024 Jan 29;15:883. doi: 10.1038/s41467-024-45186-2 (PMC10825189; doi:10.1038/s41467-024-45186-2)
Supplement: Supplementary file 8 — Source Data [file 41467_2024_45186_MOESM8_ESM.zip › Source Data/Fig4+FigS7+FigS8/positive-cascade-sbr/+gfp gene (inter)/line-4.csv]

Distance_(_)	Gray_Value
0	1847.012
1	1464.936
2	1503.990
3	1801.725
4	2060.956
5	1659.794
6	2380.314
7	2915.566
8	4700.898
9	5681.584
10	4526.831
11	4170.280
12	2827.314
13	2345.621
14	2326.851
15	2233.784
16	2920.542
17	2478.415
18	2379.046
19	2326.892
