# Supplementary material for: A genetic circuit on a single DNA molecule as an autonomous dissipative nanodevice
Source: Nat Commun. 2024 Jan 29;15:883. doi: 10.1038/s41467-024-45186-2 (PMC10825189; doi:10.1038/s41467-024-45186-2)
Supplement: Supplementary file 8 — Source Data [file 41467_2024_45186_MOESM8_ESM.zip › Source Data/Fig4+FigS7+FigS8/positive-cascade-sbr/+gfp gene (inter)/line-12.csv]

Distance_(_)	Gray_Value
0	1808.796
1	1734.195
2	1585.999
3	1910.978
4	1901.254
5	2450.595
6	2953.058
7	3889.679
8	5234.837
9	5510.122
10	4195.745
11	2703.014
12	1973.284
13	2079.095
14	2253.719
15	2108.786
16	2439.633
17	2215.789
