# Supplementary material for: A genetic circuit on a single DNA molecule as an autonomous dissipative nanodevice
Source: Nat Commun. 2024 Jan 29;15:883. doi: 10.1038/s41467-024-45186-2 (PMC10825189; doi:10.1038/s41467-024-45186-2)
Supplement: Supplementary file 8 — Source Data [file 41467_2024_45186_MOESM8_ESM.zip › Source Data/Fig4+FigS7+FigS8/positive-cascade-sbr/+gfp gene (intra)/roi1-2.csv]

Distance_(µm)	Gray_Value
0.000000000	2364.490
0.000002328	2533.903
0.000004657	2526.799
0.000006985	2144.563
0.000009313	2566.893
0.000011642	2559.763
0.000013970	2616.689
0.000016298	2664.615
0.000018626	2792.519
0.000020955	2861.500
0.000023283	2899.427
0.000025611	3972.663
0.000027940	4457.687
0.000030268	5180.248
0.000032596	7912.040
0.000034925	13732.433
0.000037253	24152.975
0.000039581	33351.586
0.000041910	28252.523
0.000044238	19788.279
0.000046566	11802.041
0.000048894	7011.750
0.000051223	5565.464
0.000053551	4746.008
0.000055879	4721.186
0.000058208	4148.478
0.000060536	3851.667
0.000062864	3864.028
0.000065193	3754.942
0.000067521	2933.625
0.000069849	2776.959
0.000072177	3088.801
0.000074506	2882.188
