# Supplementary material for: A genetic circuit on a single DNA molecule as an autonomous dissipative nanodevice
Source: Nat Commun. 2024 Jan 29;15:883. doi: 10.1038/s41467-024-45186-2 (PMC10825189; doi:10.1038/s41467-024-45186-2)
Supplement: Supplementary file 8 — Source Data [file 41467_2024_45186_MOESM8_ESM.zip › Source Data/Fig4+FigS7+FigS8/positive-cascade-sbr/+gfp gene (intra)/roi1-3.csv]

Distance_(µm)	Gray_Value
0.000000000	2698.889
0.000002328	2724.940
0.000004657	2936.988
0.000006985	2892.080
0.000009313	3406.978
0.000011642	3912.872
0.000013970	4315.159
0.000016298	4923.896
0.000018626	5108.462
0.000020955	4274.469
0.000023283	3748.168
0.000025611	3822.147
0.000027940	4569.510
0.000030268	5585.268
0.000032596	8560.613
0.000034925	15189.671
0.000037253	20244.502
0.000039581	16255.863
0.000041910	9533.258
0.000044238	5441.606
0.000046566	4305.204
0.000048894	3429.675
0.000051223	3188.006
0.000053551	3290.639
0.000055879	3193.058
0.000058208	2730.402
0.000060536	2628.656
0.000062864	2858.266
0.000065193	2404.168
0.000067521	2457.937
0.000069849	2428.655
0.000072177	2596.968
0.000074506	2245.532
