# Supplementary material for: A genetic circuit on a single DNA molecule as an autonomous dissipative nanodevice
Source: Nat Commun. 2024 Jan 29;15:883. doi: 10.1038/s41467-024-45186-2 (PMC10825189; doi:10.1038/s41467-024-45186-2)
Supplement: Supplementary file 8 — Source Data [file 41467_2024_45186_MOESM8_ESM.zip › Source Data/Fig4+FigS7+FigS8/positive-cascade-sbr/+gfp gene (intra)/roi1-1.csv]

Distance_(µm)	Gray_Value
0.000000000	2275.691
0.000002328	2210.913
0.000004657	2474.215
0.000006985	2099.791
0.000009313	2460.560
0.000011642	2388.587
0.000013970	2442.336
0.000016298	2620.219
0.000018626	2757.708
0.000020955	2956.427
0.000023283	3232.056
0.000025611	3316.221
0.000027940	3732.633
0.000030268	4634.799
0.000032596	7388.845
0.000034925	12411.625
0.000037253	16922.385
0.000039581	14408.184
0.000041910	8317.605
0.000044238	5094.293
0.000046566	3637.463
0.000048894	3818.955
0.000051223	3519.665
0.000053551	3239.931
0.000055879	2921.998
0.000058208	3347.352
0.000060536	2998.298
0.000062864	2779.578
0.000065193	2641.459
0.000067521	2024.826
0.000069849	2359.780
0.000072177	2254.594
0.000074506	2211.974
