# Supplementary material for: A genetic circuit on a single DNA molecule as an autonomous dissipative nanodevice
Source: Nat Commun. 2024 Jan 29;15:883. doi: 10.1038/s41467-024-45186-2 (PMC10825189; doi:10.1038/s41467-024-45186-2)
Supplement: Supplementary file 8 — Source Data [file 41467_2024_45186_MOESM8_ESM.zip › Source Data/Fig4+FigS7+FigS8/positive-cascade-sbr/+gfp gene (intra)/roi1-4.csv]

Distance_(µm)	Gray_Value
0.000000000	2504.854
0.000002328	1983.879
0.000004657	2244.413
0.000006985	2142.691
0.000009313	2164.700
0.000011642	2260.265
0.000013970	2456.744
0.000016298	2512.392
0.000018626	2731.499
0.000020955	3193.041
0.000023283	4112.820
0.000025611	4960.252
0.000027940	5458.125
0.000030268	6680.295
0.000032596	8245.259
0.000034925	10657.328
0.000037253	13010.675
0.000039581	17129.869
0.000041910	13666.874
0.000044238	8298.067
0.000046566	5361.345
0.000048894	3863.587
0.000051223	2941.450
0.000053551	3172.137
0.000055879	2936.127
0.000058208	3076.158
0.000060536	2826.905
0.000062864	2426.981
0.000065193	2435.110
0.000067521	2472.236
0.000069849	2400.397
0.000072177	2692.570
0.000074506	2323.185
