# Supplementary material for: A genetic circuit on a single DNA molecule as an autonomous dissipative nanodevice
Source: Nat Commun. 2024 Jan 29;15:883. doi: 10.1038/s41467-024-45186-2 (PMC10825189; doi:10.1038/s41467-024-45186-2)
Supplement: Supplementary file 8 — Source Data [file 41467_2024_45186_MOESM8_ESM.zip › Source Data/Fig4+FigS7+FigS8/positive-cascade-sbr/+gfp gene (intra)/roi1-5.csv]

Distance_(µm)	Gray_Value
0.000000000	2627.278
0.000002328	2329.456
0.000004657	2241.873
0.000006985	2231.008
0.000009313	2594.704
0.000011642	2497.885
0.000013970	2476.787
0.000016298	2506.079
0.000018626	2459.341
0.000020955	2476.910
0.000023283	2925.152
0.000025611	3456.551
0.000027940	3742.573
0.000030268	5511.892
0.000032596	8530.196
0.000034925	13775.039
0.000037253	14285.326
0.000039581	10593.592
0.000041910	6319.618
0.000044238	4197.822
0.000046566	3440.124
0.000048894	2890.367
0.000051223	2599.761
0.000053551	2179.668
0.000055879	2415.258
0.000058208	2294.813
0.000060536	2700.009
0.000062864	2469.330
0.000065193	2129.157
0.000067521	2178.844
0.000069849	1921.036
0.000072177	2265.377
0.000074506	2002.435
