# Supplementary material for: A genetic circuit on a single DNA molecule as an autonomous dissipative nanodevice
Source: Nat Commun. 2024 Jan 29;15:883. doi: 10.1038/s41467-024-45186-2 (PMC10825189; doi:10.1038/s41467-024-45186-2)
Supplement: Supplementary file 8 — Source Data [file 41467_2024_45186_MOESM8_ESM.zip › Source Data/Fig4+FigS7+FigS8/positive-cascade-sbr/+gfp gene (intra)/roi1-7.csv]

Distance_(µm)	Gray_Value
0.000000000	1363.885
0.000002328	1592.059
0.000004657	1381.475
0.000006985	1556.963
0.000009313	1461.659
0.000011642	1658.186
0.000013970	1510.852
0.000016298	1385.146
0.000018626	1539.603
0.000020955	1603.377
0.000023283	1472.942
0.000025611	1741.160
0.000027940	2185.569
0.000030268	2602.492
0.000032596	4011.234
0.000034925	5920.523
0.000037253	8329.790
0.000039581	8625.659
0.000041910	5922.116
0.000044238	3287.053
0.000046566	2397.968
0.000048894	2115.646
0.000051223	1781.527
0.000053551	1711.206
0.000055879	1939.406
0.000058208	2112.867
0.000060536	1714.123
0.000062864	1754.515
0.000065193	1393.240
0.000067521	1131.239
0.000069849	1454.427
0.000072177	1659.538
0.000074506	1745.883
