# Supplementary material for: A genetic circuit on a single DNA molecule as an autonomous dissipative nanodevice
Source: Nat Commun. 2024 Jan 29;15:883. doi: 10.1038/s41467-024-45186-2 (PMC10825189; doi:10.1038/s41467-024-45186-2)
Supplement: Supplementary file 8 — Source Data [file 41467_2024_45186_MOESM8_ESM.zip › Source Data/Fig4+FigS7+FigS8/positive-cascade-sbr/+gfp gene (intra)/roi1-6.csv]

Distance_(µm)	Gray_Value
0.000000000	1636.248
0.000002328	1977.202
0.000004657	1430.695
0.000006985	1480.976
0.000009313	1592.285
0.000011642	1801.434
0.000013970	1853.622
0.000016298	1985.165
0.000018626	1773.227
0.000020955	1838.472
0.000023283	2258.432
0.000025611	3000.324
0.000027940	2831.410
0.000030268	3686.343
0.000032596	6206.503
0.000034925	7578.229
0.000037253	7382.653
0.000039581	6646.266
0.000041910	4916.519
0.000044238	3400.426
0.000046566	2522.843
0.000048894	2072.824
0.000051223	2178.423
0.000053551	2092.532
0.000055879	1916.998
0.000058208	1918.301
0.000060536	2199.565
0.000062864	1905.649
0.000065193	1705.154
0.000067521	1754.111
0.000069849	2024.320
0.000072177	1760.061
0.000074506	1459.303
