# Supplementary material for: A genetic circuit on a single DNA molecule as an autonomous dissipative nanodevice
Source: Nat Commun. 2024 Jan 29;15:883. doi: 10.1038/s41467-024-45186-2 (PMC10825189; doi:10.1038/s41467-024-45186-2)
Supplement: Supplementary file 8 — Source Data [file 41467_2024_45186_MOESM8_ESM.zip › Source Data/Fig4+FigS7+FigS8/positive-cascade-sbr/+gfp gene (intra)/roi2-3.csv]

Distance_(µm)	Gray_Value
0.000000000	2368.544
0.000002328	1921.280
0.000004657	2087.985
0.000006985	2520.203
0.000009313	2172.686
0.000011642	2558.055
0.000013970	2246.149
0.000016298	2365.118
0.000018626	2589.505
0.000020955	2655.245
0.000023283	3162.152
0.000025611	4046.409
0.000027940	5295.127
0.000030268	8165.166
0.000032596	12849.245
0.000034925	19379.105
0.000037253	18683.123
0.000039581	11187.425
0.000041910	6096.902
0.000044238	3810.921
0.000046566	2933.134
0.000048894	3260.693
0.000051223	3317.392
0.000053551	2916.688
0.000055879	2288.391
0.000058208	2446.155
0.000060536	2769.035
0.000062864	2273.568
0.000065193	2314.257
0.000067521	1992.664
0.000069849	1960.157
0.000072177	2191.024
0.000074506	1856.099
