# Supplementary material for: A genetic circuit on a single DNA molecule as an autonomous dissipative nanodevice
Source: Nat Commun. 2024 Jan 29;15:883. doi: 10.1038/s41467-024-45186-2 (PMC10825189; doi:10.1038/s41467-024-45186-2)
Supplement: Supplementary file 8 — Source Data [file 41467_2024_45186_MOESM8_ESM.zip › Source Data/Fig4+FigS7+FigS8/positive-cascade-sbr/+gfp gene (intra)/roi2-2.csv]

Distance_(µm)	Gray_Value
0.000000000	2462.642
0.000002328	2360.584
0.000004657	2128.352
0.000006985	2108.882
0.000009313	2273.676
0.000011642	1996.912
0.000013970	1991.078
0.000016298	2153.678
0.000018626	2473.059
0.000020955	2708.391
0.000023283	2883.940
0.000025611	3279.361
0.000027940	3805.778
0.000030268	4788.707
0.000032596	9110.065
0.000034925	14103.061
0.000037253	15469.135
0.000039581	10251.238
0.000041910	5906.746
0.000044238	3864.179
0.000046566	4039.788
0.000048894	3037.702
0.000051223	2869.932
0.000053551	3191.809
0.000055879	3635.131
0.000058208	3443.387
0.000060536	3211.573
0.000062864	2612.166
0.000065193	2559.875
0.000067521	1847.724
0.000069849	2049.549
0.000072177	2316.523
0.000074506	2402.642
