# Supplementary material for: A genetic circuit on a single DNA molecule as an autonomous dissipative nanodevice
Source: Nat Commun. 2024 Jan 29;15:883. doi: 10.1038/s41467-024-45186-2 (PMC10825189; doi:10.1038/s41467-024-45186-2)
Supplement: Supplementary file 8 — Source Data [file 41467_2024_45186_MOESM8_ESM.zip › Source Data/Fig4+FigS7+FigS8/positive-cascade-sbr/+gfp gene (intra)/roi2-1.csv]

Distance_(µm)	Gray_Value
0.000000000	2019.601
0.000002328	1912.828
0.000004657	1693.744
0.000006985	2045.954
0.000009313	2540.435
0.000011642	3279.436
0.000013970	2414.826
0.000016298	2393.569
0.000018626	2519.130
0.000020955	2481.764
0.000023283	3119.809
0.000025611	4221.969
0.000027940	5684.120
0.000030268	8123.329
0.000032596	15046.350
0.000034925	25785.762
0.000037253	32321.414
0.000039581	24629.896
0.000041910	13234.208
0.000044238	6963.891
0.000046566	5079.468
0.000048894	4607.249
0.000051223	4139.970
0.000053551	3877.072
0.000055879	3567.587
0.000058208	3377.593
0.000060536	3072.666
0.000062864	3085.303
0.000065193	2885.775
0.000067521	2763.039
0.000069849	2936.411
0.000072177	2855.396
0.000074506	2919.766
