# Supplementary material for: A genetic circuit on a single DNA molecule as an autonomous dissipative nanodevice
Source: Nat Commun. 2024 Jan 29;15:883. doi: 10.1038/s41467-024-45186-2 (PMC10825189; doi:10.1038/s41467-024-45186-2)
Supplement: Supplementary file 8 — Source Data [file 41467_2024_45186_MOESM8_ESM.zip › Source Data/Fig4+FigS7+FigS8/positive-cascade-sbr/+gfp gene (intra)/roi2-5.csv]

Distance_(µm)	Gray_Value
0.000000000	1909.689
0.000002328	2374.373
0.000004657	1959.345
0.000006985	2094.094
0.000009313	2035.404
0.000011642	1925.347
0.000013970	2139.406
0.000016298	2460.029
0.000018626	2606.307
0.000020955	3475.526
0.000023283	4146.057
0.000025611	3884.707
0.000027940	5909.514
0.000030268	10104.748
0.000032596	18794.160
0.000034925	26539.320
0.000037253	23275.674
0.000039581	13211.067
0.000041910	7649.581
0.000044238	5059.809
0.000046566	4393.371
0.000048894	3400.857
0.000051223	2870.169
0.000053551	3083.441
0.000055879	2789.059
0.000058208	2654.541
0.000060536	2293.861
0.000062864	2143.121
0.000065193	2416.498
0.000067521	2554.391
0.000069849	2472.734
0.000072177	2223.042
0.000074506	2276.599
