# Supplementary material for: A genetic circuit on a single DNA molecule as an autonomous dissipative nanodevice
Source: Nat Commun. 2024 Jan 29;15:883. doi: 10.1038/s41467-024-45186-2 (PMC10825189; doi:10.1038/s41467-024-45186-2)
Supplement: Supplementary file 8 — Source Data [file 41467_2024_45186_MOESM8_ESM.zip › Source Data/Fig4+FigS7+FigS8/positive-cascade-sbr/+gfp gene (intra)/roi2-4.csv]

Distance_(µm)	Gray_Value
0.000000000	1771.301
0.000002328	1860.658
0.000004657	1890.306
0.000006985	1630.296
0.000009313	1873.140
0.000011642	2345.360
0.000013970	1736.476
0.000016298	1934.420
0.000018626	2145.585
0.000020955	2408.849
0.000023283	2667.101
0.000025611	2518.243
0.000027940	3329.472
0.000030268	4522.416
0.000032596	7972.342
0.000034925	11575.638
0.000037253	13830.972
0.000039581	11616.496
0.000041910	7570.532
0.000044238	5664.753
0.000046566	3675.052
0.000048894	2986.168
0.000051223	2877.555
0.000053551	2635.327
0.000055879	2659.471
0.000058208	2377.618
0.000060536	2598.084
0.000062864	2244.453
0.000065193	2218.109
0.000067521	2149.366
0.000069849	2271.911
0.000072177	2185.709
0.000074506	2040.489
