# Supplementary material for: A genetic circuit on a single DNA molecule as an autonomous dissipative nanodevice
Source: Nat Commun. 2024 Jan 29;15:883. doi: 10.1038/s41467-024-45186-2 (PMC10825189; doi:10.1038/s41467-024-45186-2)
Supplement: Supplementary file 8 — Source Data [file 41467_2024_45186_MOESM8_ESM.zip › Source Data/Fig4+FigS7+FigS8/positive-cascade-sbr/+gfp gene (intra)/roi2-6.csv]

Distance_(µm)	Gray_Value
0.000000000	1398.318
0.000002328	1571.496
0.000004657	1808.234
0.000006985	1757.272
0.000009313	1531.630
0.000011642	1694.930
0.000013970	1864.074
0.000016298	1715.453
0.000018626	1607.509
0.000020955	1948.892
0.000023283	2510.162
0.000025611	2739.383
0.000027940	3046.716
0.000030268	3700.993
0.000032596	5213.065
0.000034925	6487.031
0.000037253	6400.533
0.000039581	3664.429
0.000041910	2195.575
0.000044238	1849.964
0.000046566	1931.122
0.000048894	2058.514
0.000051223	1839.459
0.000053551	1899.302
0.000055879	1537.243
0.000058208	1786.607
0.000060536	2117.529
0.000062864	2150.715
0.000065193	2018.031
0.000067521	1698.546
0.000069849	1895.535
0.000072177	1690.049
0.000074506	1680.861
