# Supplementary material for: A genetic circuit on a single DNA molecule as an autonomous dissipative nanodevice
Source: Nat Commun. 2024 Jan 29;15:883. doi: 10.1038/s41467-024-45186-2 (PMC10825189; doi:10.1038/s41467-024-45186-2)
Supplement: Supplementary file 8 — Source Data [file 41467_2024_45186_MOESM8_ESM.zip › Source Data/Fig4+FigS7+FigS8/positive-cascade-sbr/+gfp gene (intra)/roi2-7.csv]

Distance_(µm)	Gray_Value
0.000000000	1635.717
0.000002328	1956.562
0.000004657	1671.926
0.000006985	1932.979
0.000009313	1655.468
0.000011642	1556.556
0.000013970	1642.011
0.000016298	1953.944
0.000018626	1842.093
0.000020955	1999.083
0.000023283	2105.161
0.000025611	2879.162
0.000027940	3371.131
0.000030268	4282.191
0.000032596	7120.683
0.000034925	12028.802
0.000037253	13220.861
0.000039581	10177.628
0.000041910	7116.937
0.000044238	4054.063
0.000046566	2828.132
0.000048894	2653.097
0.000051223	2237.450
0.000053551	2253.132
0.000055879	2023.836
0.000058208	2549.472
0.000060536	1987.117
0.000062864	1954.008
0.000065193	2306.418
0.000067521	2178.628
0.000069849	2073.619
0.000072177	1761.215
0.000074506	1928.189
