# Supplementary material for: A genetic circuit on a single DNA molecule as an autonomous dissipative nanodevice
Source: Nat Commun. 2024 Jan 29;15:883. doi: 10.1038/s41467-024-45186-2 (PMC10825189; doi:10.1038/s41467-024-45186-2)
Supplement: Supplementary file 8 — Source Data [file 41467_2024_45186_MOESM8_ESM.zip › Source Data/Fig4+FigS7+FigS8/positive-cascade-sbr/+gfp gene (intra)/roi2-9.csv]

Distance_(µm)	Gray_Value
0.000000000	1346.227
0.000002328	1443.760
0.000004657	1635.017
0.000006985	1458.284
0.000009313	1647.501
0.000011642	1631.219
0.000013970	1551.340
0.000016298	1632.588
0.000018626	2299.987
0.000020955	2221.638
0.000023283	2106.884
0.000025611	2621.070
0.000027940	3590.340
0.000030268	4795.168
0.000032596	7767.653
0.000034925	11578.401
0.000037253	9182.854
0.000039581	6255.245
0.000041910	3753.799
0.000044238	2331.662
0.000046566	2123.923
0.000048894	2132.228
0.000051223	2159.025
0.000053551	2025.900
0.000055879	1978.461
0.000058208	2234.460
0.000060536	1980.568
0.000062864	1944.855
0.000065193	2020.726
0.000067521	1800.573
0.000069849	1663.085
0.000072177	1494.420
0.000074506	1998.981
