# Supplementary material for: A genetic circuit on a single DNA molecule as an autonomous dissipative nanodevice
Source: Nat Commun. 2024 Jan 29;15:883. doi: 10.1038/s41467-024-45186-2 (PMC10825189; doi:10.1038/s41467-024-45186-2)
Supplement: Supplementary file 8 — Source Data [file 41467_2024_45186_MOESM8_ESM.zip › Source Data/Fig4+FigS7+FigS8/positive-cascade-sbr/+gfp gene (intra)/roi2-10.csv]

Distance_(µm)	Gray_Value
0.000000000	4003.752
0.000002328	3915.980
0.000004657	3002.847
0.000006985	2664.301
0.000009313	2332.658
0.000011642	2392.578
0.000013970	2585.593
0.000016298	2555.400
0.000018626	3022.442
0.000020955	3503.790
0.000023283	4199.665
0.000025611	6084.740
0.000027940	11407.295
0.000030268	22870.582
0.000032596	45636.516
0.000034925	55078.141
0.000037253	52502.312
0.000039581	53715.332
0.000041910	46529.852
0.000044238	24092.908
0.000046566	14380.938
0.000048894	9091.107
0.000051223	8489.149
0.000053551	7778.889
0.000055879	5891.329
0.000058208	5074.258
0.000060536	4722.280
0.000062864	4325.896
0.000065193	3654.954
0.000067521	3430.402
0.000069849	2408.185
0.000072177	2303.358
0.000074506	2225.477
