# Supplementary material for: A genetic circuit on a single DNA molecule as an autonomous dissipative nanodevice
Source: Nat Commun. 2024 Jan 29;15:883. doi: 10.1038/s41467-024-45186-2 (PMC10825189; doi:10.1038/s41467-024-45186-2)
Supplement: Supplementary file 8 — Source Data [file 41467_2024_45186_MOESM8_ESM.zip › Source Data/Fig4+FigS7+FigS8/positive-cascade-sbr/+gfp gene (intra)/roi1-8.csv]

Distance_(µm)	Gray_Value
0.000000000	2482.432
0.000002328	2812.719
0.000004657	2525.477
0.000006985	2529.063
0.000009313	2548.435
0.000011642	2769.508
0.000013970	2616.019
0.000016298	2874.513
0.000018626	2773.179
0.000020955	2747.024
0.000023283	3157.185
0.000025611	3298.984
0.000027940	4113.054
0.000030268	6566.132
0.000032596	10203.271
0.000034925	17628.578
0.000037253	22127.115
0.000039581	19318.180
0.000041910	11025.866
0.000044238	6058.958
0.000046566	4033.456
0.000048894	3506.578
0.000051223	3711.100
0.000053551	3474.480
0.000055879	3126.307
0.000058208	3157.997
0.000060536	3021.406
0.000062864	2769.349
0.000065193	2480.323
0.000067521	2607.113
0.000069849	2448.242
0.000072177	2720.949
0.000074506	3070.881
