# Supplementary material for: A genetic circuit on a single DNA molecule as an autonomous dissipative nanodevice
Source: Nat Commun. 2024 Jan 29;15:883. doi: 10.1038/s41467-024-45186-2 (PMC10825189; doi:10.1038/s41467-024-45186-2)
Supplement: Supplementary file 8 — Source Data [file 41467_2024_45186_MOESM8_ESM.zip › Source Data/Fig4+FigS7+FigS8/positive-cascade-sbr/Single HT/line-9.csv]

Distance_(µm)	Gray_Value
0.000000000	1180.677
0.000002328	1074.406
0.000004657	1143.871
0.000006985	1312.241
0.000009313	1381.277
0.000011642	1304.239
0.000013970	1890.268
0.000016298	2729.898
0.000018626	3201.764
0.000020955	2512.005
0.000023283	1871.652
0.000025611	1545.285
0.000027940	1245.690
0.000030268	1256.736
0.000032596	1433.851
0.000034925	1283.730
0.000037253	1315.707
0.000039581	1374.934
