# Supplementary material for: A genetic circuit on a single DNA molecule as an autonomous dissipative nanodevice
Source: Nat Commun. 2024 Jan 29;15:883. doi: 10.1038/s41467-024-45186-2 (PMC10825189; doi:10.1038/s41467-024-45186-2)
Supplement: Supplementary file 8 — Source Data [file 41467_2024_45186_MOESM8_ESM.zip › Source Data/Fig4+FigS7+FigS8/positive-cascade-sbr/Single HT/line-8.csv]

Distance_(µm)	Gray_Value
0.000000000	1199.263
0.000002328	1287.815
0.000004657	1131.427
0.000006985	1352.864
0.000009313	1500.435
0.000011642	1788.120
0.000013970	2348.971
0.000016298	3695.483
0.000018626	5391.173
0.000020955	4936.443
0.000023283	3615.060
0.000025611	2650.862
0.000027940	1537.124
0.000030268	1379.929
0.000032596	1246.515
0.000034925	1382.592
0.000037253	1367.567
0.000039581	1448.845
