# Supplementary material for: A genetic circuit on a single DNA molecule as an autonomous dissipative nanodevice
Source: Nat Commun. 2024 Jan 29;15:883. doi: 10.1038/s41467-024-45186-2 (PMC10825189; doi:10.1038/s41467-024-45186-2)
Supplement: Supplementary file 8 — Source Data [file 41467_2024_45186_MOESM8_ESM.zip › Source Data/Fig4+FigS7+FigS8/positive-cascade-sbr/Single HT/line-22.csv]

Distance_(µm)	Gray_Value
0.000000000	1485.983
0.000002328	1684.296
0.000004657	1617.482
0.000006985	1940.486
0.000009313	1783.321
0.000011642	1450.174
0.000013970	1461.501
0.000016298	1557.060
0.000018626	2181.598
0.000020955	3610.760
0.000023283	5241.892
0.000025611	4400.338
0.000027940	2686.192
0.000030268	1989.293
0.000032596	1797.605
0.000034925	1861.141
0.000037253	1856.359
0.000039581	1724.430
0.000041910	1387.206
0.000044238	1410.691
