# Supplementary material for: A genetic circuit on a single DNA molecule as an autonomous dissipative nanodevice
Source: Nat Commun. 2024 Jan 29;15:883. doi: 10.1038/s41467-024-45186-2 (PMC10825189; doi:10.1038/s41467-024-45186-2)
Supplement: Supplementary file 8 — Source Data [file 41467_2024_45186_MOESM8_ESM.zip › Source Data/Fig4+FigS7+FigS8/positive-cascade-sbr/Single HT/line-20.csv]

Distance_(µm)	Gray_Value
0.000000000	1603.966
0.000002328	1385.506
0.000004657	1246.353
0.000006985	1294.057
0.000009313	1364.167
0.000011642	1749.197
0.000013970	1623.820
0.000016298	1603.905
0.000018626	1976.198
0.000020955	2614.833
0.000023283	3215.593
0.000025611	4469.167
0.000027940	3552.991
0.000030268	2668.292
0.000032596	1479.979
0.000034925	1399.287
0.000037253	1274.244
0.000039581	1265.792
0.000041910	1611.770
0.000044238	1047.307
0.000046566	1225.947
0.000048894	1305.874
