# Supplementary material for: A genetic circuit on a single DNA molecule as an autonomous dissipative nanodevice
Source: Nat Commun. 2024 Jan 29;15:883. doi: 10.1038/s41467-024-45186-2 (PMC10825189; doi:10.1038/s41467-024-45186-2)
Supplement: Supplementary file 8 — Source Data [file 41467_2024_45186_MOESM8_ESM.zip › Source Data/Fig4+FigS7+FigS8/positive-cascade-sbr/Single HT/line-21.csv]

Distance_(µm)	Gray_Value
0.000000000	1333.348
0.000002328	1504.281
0.000004657	1395.461
0.000006985	1537.954
0.000009313	1603.949
0.000011642	1642.007
0.000013970	1443.954
0.000016298	2039.875
0.000018626	3279.300
0.000020955	4206.218
0.000023283	5717.626
0.000025611	4456.615
0.000027940	3129.074
0.000030268	2197.393
0.000032596	1961.401
0.000034925	1965.596
0.000037253	1955.554
0.000039581	1605.434
0.000041910	1508.266
0.000044238	1793.320
