# Supplementary material for: A genetic circuit on a single DNA molecule as an autonomous dissipative nanodevice
Source: Nat Commun. 2024 Jan 29;15:883. doi: 10.1038/s41467-024-45186-2 (PMC10825189; doi:10.1038/s41467-024-45186-2)
Supplement: Supplementary file 8 — Source Data [file 41467_2024_45186_MOESM8_ESM.zip › Source Data/Fig4+FigS7+FigS8/positive-cascade-sbr/Single HT/line-19.csv]

Distance_(µm)	Gray_Value
0.000000000	1444.407
0.000002328	1369.533
0.000004657	1294.783
0.000006985	1333.886
0.000009313	1420.696
0.000011642	1407.893
0.000013970	1685.049
0.000016298	1431.985
0.000018626	1558.368
0.000020955	2660.388
0.000023283	3722.821
0.000025611	4230.750
0.000027940	4125.429
0.000030268	2406.636
0.000032596	2089.347
0.000034925	1611.324
0.000037253	1335.283
0.000039581	1342.415
0.000041910	1314.545
0.000044238	1247.771
0.000046566	1368.505
0.000048894	1330.834
