# Supplementary material for: A genetic circuit on a single DNA molecule as an autonomous dissipative nanodevice
Source: Nat Commun. 2024 Jan 29;15:883. doi: 10.1038/s41467-024-45186-2 (PMC10825189; doi:10.1038/s41467-024-45186-2)
Supplement: Supplementary file 8 — Source Data [file 41467_2024_45186_MOESM8_ESM.zip › Source Data/Fig4+FigS7+FigS8/positive-cascade-sbr/Single HT/line-18.csv]

Distance_(µm)	Gray_Value
0.000000000	1121.264
0.000002328	1000.074
0.000004657	1333.728
0.000006985	1303.021
0.000009313	1374.773
0.000011642	1435.615
0.000013970	1424.818
0.000016298	2680.985
0.000018626	3845.020
0.000020955	4125.844
0.000023283	2554.829
0.000025611	1642.357
0.000027940	1861.829
0.000030268	1304.584
0.000032596	1104.558
0.000034925	1356.633
0.000037253	1263.680
