# Supplementary material for: A genetic circuit on a single DNA molecule as an autonomous dissipative nanodevice
Source: Nat Commun. 2024 Jan 29;15:883. doi: 10.1038/s41467-024-45186-2 (PMC10825189; doi:10.1038/s41467-024-45186-2)
Supplement: Supplementary file 8 — Source Data [file 41467_2024_45186_MOESM8_ESM.zip › Source Data/Fig4+FigS7+FigS8/positive-cascade-sbr/Single HT/line-16.csv]

Distance_(µm)	Gray_Value
0.000000000	1123.267
0.000002328	1303.213
0.000004657	1344.676
0.000006985	1656.618
0.000009313	1425.912
0.000011642	1232.084
0.000013970	1739.049
0.000016298	2541.124
0.000018626	3073.516
0.000020955	3270.292
0.000023283	2191.303
0.000025611	1475.578
0.000027940	1459.434
0.000030268	1225.406
0.000032596	1146.245
0.000034925	1280.208
0.000037253	1318.274
