# Supplementary material for: A genetic circuit on a single DNA molecule as an autonomous dissipative nanodevice
Source: Nat Commun. 2024 Jan 29;15:883. doi: 10.1038/s41467-024-45186-2 (PMC10825189; doi:10.1038/s41467-024-45186-2)
Supplement: Supplementary file 8 — Source Data [file 41467_2024_45186_MOESM8_ESM.zip › Source Data/Fig4+FigS7+FigS8/positive-cascade-sbr/Single HT/line-1.csv]

Distance_(µm)	Gray_Value
0.000000000	1610.706
0.000002328	1263.689
0.000004657	1096.227
0.000006985	1259.540
0.000009313	1228.586
0.000011642	1547.965
0.000013970	1381.898
0.000016298	1543.939
0.000018626	1757.438
0.000020955	1843.040
0.000023283	2377.062
0.000025611	3753.819
0.000027940	4491.172
0.000030268	4268.271
0.000032596	2646.942
0.000034925	2052.216
0.000037253	1736.209
0.000039581	1559.540
0.000041910	1493.358
0.000044238	1348.091
0.000046566	1462.429
0.000048894	1640.431
0.000051223	1206.765
0.000053551	1387.812
0.000055879	1628.760
0.000058208	1227.150
