# Supplementary material for: A genetic circuit on a single DNA molecule as an autonomous dissipative nanodevice
Source: Nat Commun. 2024 Jan 29;15:883. doi: 10.1038/s41467-024-45186-2 (PMC10825189; doi:10.1038/s41467-024-45186-2)
Supplement: Supplementary file 8 — Source Data [file 41467_2024_45186_MOESM8_ESM.zip › Source Data/Fig4+FigS7+FigS8/positive-cascade-sbr/Single HT/line-15.csv]

Distance_(µm)	Gray_Value
0.000000000	1369.788
0.000002328	1291.099
0.000004657	1551.152
0.000006985	1714.995
0.000009313	1622.164
0.000011642	1892.104
0.000013970	2184.940
0.000016298	2502.392
0.000018626	3936.768
0.000020955	4096.816
0.000023283	2603.722
0.000025611	2134.359
0.000027940	1794.930
0.000030268	1560.476
0.000032596	1504.948
0.000034925	1450.738
0.000037253	1506.554
0.000039581	1470.223
