# Supplementary material for: A genetic circuit on a single DNA molecule as an autonomous dissipative nanodevice
Source: Nat Commun. 2024 Jan 29;15:883. doi: 10.1038/s41467-024-45186-2 (PMC10825189; doi:10.1038/s41467-024-45186-2)
Supplement: Supplementary file 8 — Source Data [file 41467_2024_45186_MOESM8_ESM.zip › Source Data/Fig4+FigS7+FigS8/positive-cascade-sbr/Single HT/line-3.csv]

Distance_(µm)	Gray_Value
0.000000000	1300.445
0.000002328	1301.185
0.000004657	1451.617
0.000006985	1685.557
0.000009313	1717.962
0.000011642	1990.037
0.000013970	1996.990
0.000016298	2190.650
0.000018626	3903.165
0.000020955	5824.814
0.000023283	4630.727
0.000025611	3332.289
0.000027940	1636.218
0.000030268	1488.831
0.000032596	1463.351
0.000034925	1084.118
0.000037253	1208.719
0.000039581	1348.742
0.000041910	1363.075
0.000044238	1223.026
