# Supplementary material for: A genetic circuit on a single DNA molecule as an autonomous dissipative nanodevice
Source: Nat Commun. 2024 Jan 29;15:883. doi: 10.1038/s41467-024-45186-2 (PMC10825189; doi:10.1038/s41467-024-45186-2)
Supplement: Supplementary file 8 — Source Data [file 41467_2024_45186_MOESM8_ESM.zip › Source Data/Fig4+FigS7+FigS8/positive-cascade-sbr/Single HT/line-14.csv]

Distance_(µm)	Gray_Value
0.000000000	1410.430
0.000002328	1109.667
0.000004657	1212.930
0.000006985	1421.088
0.000009313	1486.799
0.000011642	1563.578
0.000013970	1882.315
0.000016298	3156.084
0.000018626	4225.883
0.000020955	4109.883
0.000023283	2720.158
0.000025611	1560.841
0.000027940	1695.562
0.000030268	1656.860
0.000032596	1323.637
0.000034925	1087.436
0.000037253	1273.851
0.000039581	1215.190
