# Supplementary material for: A genetic circuit on a single DNA molecule as an autonomous dissipative nanodevice
Source: Nat Commun. 2024 Jan 29;15:883. doi: 10.1038/s41467-024-45186-2 (PMC10825189; doi:10.1038/s41467-024-45186-2)
Supplement: Supplementary file 8 — Source Data [file 41467_2024_45186_MOESM8_ESM.zip › Source Data/Fig4+FigS7+FigS8/positive-cascade-sbr/Single HT/line-10.csv]

Distance_(µm)	Gray_Value
0.000000000	1271.186
0.000002328	1193.364
0.000004657	1200.293
0.000006985	1350.269
0.000009313	1613.580
0.000011642	1657.959
0.000013970	2023.294
0.000016298	2146.138
0.000018626	2998.024
0.000020955	3096.143
0.000023283	2339.493
0.000025611	1611.941
0.000027940	1340.934
0.000030268	1312.310
0.000032596	1499.957
0.000034925	1543.937
0.000037253	1453.455
0.000039581	1308.348
