# Supplementary material for: A genetic circuit on a single DNA molecule as an autonomous dissipative nanodevice
Source: Nat Commun. 2024 Jan 29;15:883. doi: 10.1038/s41467-024-45186-2 (PMC10825189; doi:10.1038/s41467-024-45186-2)
Supplement: Supplementary file 8 — Source Data [file 41467_2024_45186_MOESM8_ESM.zip › Source Data/Fig4+FigS7+FigS8/positive-cascade-sbr/Single HT/line-6.csv]

Distance_(µm)	Gray_Value
0.000000000	1314.160
0.000002328	1468.752
0.000004657	1193.481
0.000006985	1360.793
0.000009313	1671.777
0.000011642	1783.409
0.000013970	1821.385
0.000016298	2099.120
0.000018626	2693.556
0.000020955	3724.042
0.000023283	3661.731
0.000025611	1919.419
0.000027940	1669.053
0.000030268	1467.370
0.000032596	1622.069
0.000034925	1680.022
0.000037253	1412.000
0.000039581	1155.732
