# Supplementary material for: A genetic circuit on a single DNA molecule as an autonomous dissipative nanodevice
Source: Nat Commun. 2024 Jan 29;15:883. doi: 10.1038/s41467-024-45186-2 (PMC10825189; doi:10.1038/s41467-024-45186-2)
Supplement: Supplementary file 8 — Source Data [file 41467_2024_45186_MOESM8_ESM.zip › Source Data/Fig4+FigS7+FigS8/positive-cascade-sbr/Single HT/line-7.csv]

Distance_(µm)	Gray_Value
0.000000000	1382.720
0.000002328	1128.048
0.000004657	1135.696
0.000006985	1081.480
0.000009313	1255.927
0.000011642	1365.878
0.000013970	1699.191
0.000016298	2150.676
0.000018626	3636.217
0.000020955	3638.016
0.000023283	3864.987
0.000025611	2658.757
0.000027940	1735.615
0.000030268	1421.635
0.000032596	1456.402
0.000034925	1242.880
0.000037253	1104.555
0.000039581	1189.386
