# Supplementary material for: A genetic circuit on a single DNA molecule as an autonomous dissipative nanodevice
Source: Nat Commun. 2024 Jan 29;15:883. doi: 10.1038/s41467-024-45186-2 (PMC10825189; doi:10.1038/s41467-024-45186-2)
Supplement: Supplementary file 8 — Source Data [file 41467_2024_45186_MOESM8_ESM.zip › Source Data/Fig4+FigS7+FigS8/positive-cascade-sbr/Single HT/line-11.csv]

Distance_(µm)	Gray_Value
0.000000000	1310.669
0.000002328	1395.368
0.000004657	1512.637
0.000006985	1800.828
0.000009313	1904.569
0.000011642	2010.569
0.000013970	2062.767
0.000016298	2836.113
0.000018626	3681.999
0.000020955	5737.139
0.000023283	3597.647
0.000025611	2275.774
0.000027940	1967.740
0.000030268	2106.298
0.000032596	2039.459
0.000034925	1623.564
0.000037253	1380.657
0.000039581	1604.277
