# Supplementary material for: A genetic circuit on a single DNA molecule as an autonomous dissipative nanodevice
Source: Nat Commun. 2024 Jan 29;15:883. doi: 10.1038/s41467-024-45186-2 (PMC10825189; doi:10.1038/s41467-024-45186-2)
Supplement: Supplementary file 8 — Source Data [file 41467_2024_45186_MOESM8_ESM.zip › Source Data/Fig4+FigS7+FigS8/positive-cascade-sbr/Single HT/line-13.csv]

Distance_(µm)	Gray_Value
0.000000000	1540.459
0.000002328	1316.834
0.000004657	1520.729
0.000006985	1650.442
0.000009313	1792.593
0.000011642	1729.349
0.000013970	2294.406
0.000016298	3031.501
0.000018626	3904.037
0.000020955	4748.786
0.000023283	4329.435
0.000025611	2664.001
0.000027940	2039.073
0.000030268	1787.837
0.000032596	1698.573
0.000034925	1796.004
0.000037253	1845.965
0.000039581	1555.218
