# Supplementary material for: A genetic circuit on a single DNA molecule as an autonomous dissipative nanodevice
Source: Nat Commun. 2024 Jan 29;15:883. doi: 10.1038/s41467-024-45186-2 (PMC10825189; doi:10.1038/s41467-024-45186-2)
Supplement: Supplementary file 8 — Source Data [file 41467_2024_45186_MOESM8_ESM.zip › Source Data/Fig4+FigS7+FigS8/positive-cascade-sbr/Single HT/line-5.csv]

Distance_(µm)	Gray_Value
0.000000000	1648.713
0.000002328	1873.728
0.000004657	1410.150
0.000006985	1478.253
0.000009313	1864.191
0.000011642	1675.253
0.000013970	1976.060
0.000016298	2338.764
0.000018626	3965.523
0.000020955	5159.315
0.000023283	3627.331
0.000025611	2047.888
0.000027940	1766.188
0.000030268	1705.287
0.000032596	1741.313
0.000034925	1591.651
0.000037253	1384.012
0.000039581	1373.356
