# Supplementary material for: A genetic circuit on a single DNA molecule as an autonomous dissipative nanodevice
Source: Nat Commun. 2024 Jan 29;15:883. doi: 10.1038/s41467-024-45186-2 (PMC10825189; doi:10.1038/s41467-024-45186-2)
Supplement: Supplementary file 8 — Source Data [file 41467_2024_45186_MOESM8_ESM.zip › Source Data/Fig4+FigS7+FigS8/positive-cascade-sbr/Single HT/line-4.csv]

Distance_(µm)	Gray_Value
0.000000000	1492.915
0.000002328	1486.612
0.000004657	1336.923
0.000006985	1230.677
0.000009313	1488.233
0.000011642	2133.499
0.000013970	1779.582
0.000016298	2531.297
0.000018626	3661.912
0.000020955	5013.647
0.000023283	3693.473
0.000025611	2369.232
0.000027940	1768.549
0.000030268	2060.201
0.000032596	1975.865
0.000034925	1698.257
0.000037253	1800.118
0.000039581	1682.300
