# Supplementary material for: A genetic circuit on a single DNA molecule as an autonomous dissipative nanodevice
Source: Nat Commun. 2024 Jan 29;15:883. doi: 10.1038/s41467-024-45186-2 (PMC10825189; doi:10.1038/s41467-024-45186-2)
Supplement: Supplementary file 8 — Source Data [file 41467_2024_45186_MOESM8_ESM.zip › Source Data/Fig4+FigS7+FigS8/positive-cascade-sbr/Single HT/line-12.csv]

Distance_(µm)	Gray_Value
0.000000000	1732.115
0.000002328	1384.515
0.000004657	1571.819
0.000006985	1578.301
0.000009313	1700.226
0.000011642	1438.566
0.000013970	1738.418
0.000016298	2424.474
0.000018626	3641.569
0.000020955	3148.948
0.000023283	2165.963
0.000025611	1658.954
0.000027940	1489.818
0.000030268	1509.640
0.000032596	1487.835
0.000034925	1586.050
0.000037253	1239.655
0.000039581	1220.160
